# Supplementary material for: [μ-Bis(di-o-tolyl­phosphan­yl)methane-1:2κ2 P:P′]nona­carbonyl-1κ3 C,2κ3 C,3κ3 C-(triphenyl phosphite-3κP)-triangulo-triruthenium(0) chloro­form disolvate
Source: Acta Crystallogr Sect E Struct Rep Online. 2012 May 26;68(Pt 6):m812–3. doi: 10.1107/S1600536812023227 (PMC3379136; doi:10.1107/S1600536812023227)
Supplement: Supplementary file 1 [file e-68-0m812-sup1.cif]

##############################################################################
#                                                                            #
# This CIF contains the data in a paper accepted for publication in          #
# Acta Crystallographica Section E. It conforms to the requirements of       #
# Notes for Authors for Acta Crystallographica Section E, and has been       #
# peer reviewed under the auspices of the IUCr Commission on Journals.       #
#                                                                            #
# Full details of the Crystallographic Information File format               #
# are given in the paper "The Crystallographic Information File (CIF):       #
# a New Standard Archive File for Crystallography" by S. R. Hall, F. H.      #
# Allen and I. D. Brown [Acta Cryst. (1991), A47, 655-685].                  #
#                                                                            #
# The current version of the core CIF dictionary is obtainable from          #
# ftp://ftp.iucr.org/pub/cif_core.dic.                                       #
#                                                                            #
# Software is freely available for graphical display of the structure(s)     #
# in this CIF. For information consult the CIF software page                 #
# http://www.iucr.org/resources/cif/software.                                #
#                                                                            #
# This file may be used for bona fide research purposes within the           #
# scientific community so long as proper attribution is given to the journal # 
# article from which it was obtained.                                        #
#                                                                            #
##############################################################################
data_global
_audit_creation_method     'form.cif (version 2.0)'
_journal_data_validation_number     ?
_journal_date_recd_electronic     2012-05-16
_journal_date_accepted     2012-05-21
_journal_name_full     'Acta Crystallographica, Section E'
_journal_year     2012
_journal_volume     68
_journal_issue      6
_journal_page_first     m812
_journal_page_last     m813
_journal_paper_category     QM
_journal_paper_doi     10.1107/S1600536812023227
_journal_coeditor_code     HB6801
_publ_contact_author_name     'Prof. Omar bin Shawkataly'
_publ_contact_author_address
;
      Chemical Sciences Programme
      School of Distance Education
      Universiti Sains Malaysia
      11800 USM, Penang
      Malaysia
;
_publ_contact_author_email     'omarsa@usm.my'
_publ_contact_author_fax     '(6)04-6576000'
_publ_contact_author_phone     '(6)04-6533936'
_publ_section_title
;\
[\m-Bis(di-<i>o</i>-tolylphosphanyl)methane-1:2\k^2^<i>P</i>:<i>P</i>']\
nonacarbonyl-1\k^3^<i>C</i>,2\k^3^<i>C</i>,3\k^3^<i>C</i>-(triphenyl
phosphite-3\k<i>P</i>)-<i>triangulo</i>-triruthenium(0) chloroform disolvate
;
loop_
    _publ_author_name
    _publ_author_footnote
    _publ_author_address
    'Omar bin Shawkataly'
;
      Thomson Reuters ResearcherID: B-6034-2009.
;
;
      Chemical Sciences Programme
      School of Distance Education
      Universiti Sains Malaysia
      11800 USM, Penang
      Malaysia
;
    'Imthyaz Ahmed Khan'
;
      Thomson Reuters ResearcherID: E-2833-2010.
      Permanent address: Department Of Chemistry, Gokhale Centenary College,
      Ankola 581 314, NK, Karnataka, India.
;
;
      Chemical Sciences Programme
      School of Distance Education
      Universiti Sains Malaysia
      11800 USM, Penang
      Malaysia
;
    'Siti Syaida Sirat'
;
      Thomson Reuters ResearcherID: E-6050-2011.
;
;
      Chemical Sciences Programme
      School of Distance Education
      Universiti Sains Malaysia
      11800 USM, Penang
      Malaysia
;
    'Ching Kheng Quah'
;
      Thomson Reuters ResearcherID: A-5525-2009.
;
;
      X-ray Crystallography Unit
      School of Physics
      Universiti Sains Malaysia
      11800 USM, Penang
      Malaysia
;
    'Hoong-Kun Fun'
;
      Thomson Reuters ResearcherID: A-3561-2009.
      Additional correspondence e-mail: hkfun@usm.my.
;
;     X-ray Crystallography Unit
      School of Physics
      Universiti Sains Malaysia
      11800 USM, Penang
      Malaysia
;
data_I
_audit_creation_method     SHELXL-97
_chemical_name_systematic
;
[\m-Bis(di-<i>o</i>-tolylphosphanyl)methane-
1:2\k^2^<i>P</i>:<i>P</i>']nonacarbonyl-
1\k^3^<i>C</i>,2\k^3^<i>C</i>,3\k^3^<i>C</i>-(triphenyl
phosphite-3\k<i>P</i>)-<i>triangulo</i>-triruthenium(0) chloroform disolvate
;
_chemical_name_common     ?
_chemical_formula_moiety     'C56 H45 O12 P3 Ru3, 2(C H Cl3)'
_chemical_formula_sum     'C58 H47 Cl6 O12 P3 Ru3'
_chemical_formula_iupac     '[Ru3 (C18 H15 O3 P) (C29 H30 P2) (C O)9], 2C H Cl3'
_chemical_formula_weight     1544.78
_chemical_melting_point     ?
_symmetry_cell_setting     triclinic
_symmetry_space_group_name_H-M     'P -1'
_symmetry_space_group_name_Hall     '-P 1'
loop_
    _symmetry_equiv_pos_as_xyz
    'x, y, z'
    '-x, -y, -z'
_cell_length_a     12.8185(4)
_cell_length_b     14.9912(4)
_cell_length_c     16.6456(5)
_cell_angle_alpha     83.3740(10)
_cell_angle_beta     81.3800(10)
_cell_angle_gamma     74.0990(10)
_cell_volume     3032.25(15)
_cell_formula_units_Z     2
_cell_measurement_reflns_used     9874
_cell_measurement_theta_min     3.16
_cell_measurement_theta_max     35.09
_cell_measurement_temperature     100.0(10)
_exptl_crystal_description     'block'
_exptl_crystal_colour     'red'
_exptl_crystal_size_max     0.456
_exptl_crystal_size_mid     0.301
_exptl_crystal_size_min     0.211
_exptl_crystal_density_diffrn     1.692
_exptl_crystal_density_meas     ?
_exptl_crystal_density_method     'not measured'
_exptl_crystal_F_000     1540
_exptl_absorpt_coefficient_mu     1.141
_exptl_absorpt_correction_type     multi-scan
_exptl_absorpt_process_details     '(<i>SADABS</i>; Bruker, 2009)'
_exptl_absorpt_correction_T_min     0.6241
_exptl_absorpt_correction_T_max     0.7947
_exptl_special_details
;
The crystal was placed in the cold stream of an Oxford Cryosystems
Cobra open-flow nitrogen cryostat (Cosier & Glazer, 1986) operating
at 100 K.
;
_diffrn_ambient_temperature     100
_diffrn_radiation_type     MoK\a
_diffrn_radiation_wavelength     0.71073
_diffrn_radiation_source     'fine-focus sealed tube'
_diffrn_radiation_monochromator     graphite
_diffrn_measurement_device_type     'Bruker SMART APEXII DUO CCD'
_diffrn_measurement_method     '\f and \w scans'
_diffrn_detector_area_resol_mean     ?
_diffrn_reflns_number     85380
_diffrn_reflns_av_R_equivalents     0.0186
_diffrn_reflns_av_sigmaI/netI     0.0167
_diffrn_reflns_theta_min     1.24
_diffrn_reflns_theta_max     32.50
_diffrn_reflns_theta_full     32.50
_diffrn_measured_fraction_theta_max     0.989
_diffrn_measured_fraction_theta_full     0.989
_diffrn_reflns_limit_h_min     -19
_diffrn_reflns_limit_h_max     19
_diffrn_reflns_limit_k_min     -22
_diffrn_reflns_limit_k_max     22
_diffrn_reflns_limit_l_min     -24
_diffrn_reflns_limit_l_max     25
_diffrn_standards_number     0
_diffrn_standards_interval_count     .
_diffrn_standards_interval_time     .
_diffrn_standards_decay_%     ?
_refine_special_details
;
 Refinement of F^2^ against ALL reflections.  The weighted R-factor wR and
 goodness of fit S are based on F^2^, conventional R-factors R are based
 on F, with F set to zero for negative F^2^. The threshold expression of
 F^2^ > 2sigma(F^2^) is used only for calculating R-factors(gt) etc. and is
 not relevant to the choice of reflections for refinement.  R-factors based
 on F^2^ are statistically about twice as large as those based on F, and R-
 factors based on ALL data will be even larger.
;
_reflns_number_total     21719
_reflns_number_gt     20112
_reflns_threshold_expression     I>2\s(I)
_refine_ls_structure_factor_coef     Fsqd
_refine_ls_matrix_type     full
_refine_ls_R_factor_all     0.0338
_refine_ls_R_factor_gt     0.0306
_refine_ls_wR_factor_gt     0.0872
_refine_ls_wR_factor_ref     0.0913
_refine_ls_goodness_of_fit_ref     1.076
_refine_ls_restrained_S_all     1.076
_refine_ls_number_reflns     21719
_refine_ls_number_parameters     739
_refine_ls_number_restraints     0
_refine_ls_hydrogen_treatment     constr
_refine_ls_weighting_scheme     calc
_refine_ls_weighting_details
         'calc w=1/[\s^2^(Fo^2^)+(0.0433P)^2^+5.4575P] where P=(Fo^2^+2Fc^2^)/3'
_atom_sites_solution_hydrogens     geom
_atom_sites_solution_primary     direct
_atom_sites_solution_secondary     difmap
_refine_ls_shift/su_max     0.001
_refine_ls_shift/su_mean     0.001
_refine_diff_density_max     0.801
_refine_diff_density_min     -2.350
_refine_ls_extinction_method     none
_refine_ls_extinction_coef     ?
loop_
    _atom_type_symbol
    _atom_type_description
    _atom_type_scat_dispersion_real
    _atom_type_scat_dispersion_imag
    _atom_type_scat_source
    'C' 'C' 0.0033 0.0016
                         'International Tables Vol C Tables 4.2.6.8 and 6.1.1.4'
    'H' 'H' 0.0000 0.0000
                         'International Tables Vol C Tables 4.2.6.8 and 6.1.1.4'
    'P' 'P' 0.1023 0.0942
                         'International Tables Vol C Tables 4.2.6.8 and 6.1.1.4'
    'Ru' 'Ru' -1.2594 0.8363
                         'International Tables Vol C Tables 4.2.6.8 and 6.1.1.4'
    'Cl' 'Cl' 0.1484 0.1585
                         'International Tables Vol C Tables 4.2.6.8 and 6.1.1.4'
    'O' 'O' 0.0106 0.0060
                         'International Tables Vol C Tables 4.2.6.8 and 6.1.1.4'
_computing_data_collection     'APEX2 (Bruker, 2009)'
_computing_cell_refinement     'SAINT (Bruker, 2009)'
_computing_data_reduction     'SAINT (Bruker, 2009)'
_computing_structure_solution     'SHELXTL (Sheldrick, 2008)'
_computing_structure_refinement     'SHELXTL (Sheldrick, 2008)'
_computing_molecular_graphics     'SHELXTL (Sheldrick, 2008)'
_computing_publication_material
                             'SHELXTL (Sheldrick, 2008) and PLATON (Spek, 2009)'
loop_
    _atom_site_type_symbol
    _atom_site_label
    _atom_site_fract_x
    _atom_site_fract_y
    _atom_site_fract_z
    _atom_site_U_iso_or_equiv
    _atom_site_adp_type
    _atom_site_calc_flag
    _atom_site_refinement_flags
    _atom_site_occupancy
    _atom_site_symmetry_multiplicity
    _atom_site_disorder_assembly
    _atom_site_disorder_group
    Ru Ru1 0.240263(11) 0.185552(9) 0.760162(8) 0.01124(3) Uani d . 1 1 . .
    Ru Ru2 0.139490(11) 0.042574(9) 0.741319(8) 0.01144(3) Uani d . 1 1 . .
    Ru Ru3 0.371742(11) 0.004225(9) 0.726241(9) 0.01257(3) Uani d . 1 1 . .
    Cl Cl1 0.25562(6) 0.52361(5) 0.33076(5) 0.04271(16) Uani d . 1 1 . .
    Cl Cl2 0.12538(5) 0.45637(5) 0.46909(5) 0.03657(13) Uani d . 1 1 . .
    Cl Cl3 0.36034(5) 0.38965(4) 0.45163(5) 0.03466(13) Uani d . 1 1 . .
    Cl Cl4 0.52852(14) 0.70175(18) -0.02518(12) 0.1215(8) Uani d . 1 1 . .
    Cl Cl5 0.42893(16) 0.57336(13) 0.07960(9) 0.1085(6) Uani d . 1 1 . .
    Cl Cl6 0.29506(11) 0.73703(11) 0.00349(7) 0.0792(4) Uani d . 1 1 . .
    P P1 0.07219(4) 0.28676(3) 0.80611(3) 0.01138(7) Uani d . 1 1 . .
    P P2 -0.03476(4) 0.14719(3) 0.73937(3) 0.01134(7) Uani d . 1 1 . .
    P P3 0.40041(4) -0.14531(3) 0.70099(3) 0.01292(8) Uani d . 1 1 . .
    O O1 0.41111(13) 0.29390(12) 0.74750(11) 0.0263(3) Uani d . 1 1 . .
    O O2 0.28642(14) 0.13480(11) 0.93808(9) 0.0236(3) Uani d . 1 1 . .
    O O3 0.21740(13) 0.23920(11) 0.57851(9) 0.0214(3) Uani d . 1 1 . .
    O O4 0.08630(13) -0.14160(10) 0.73528(10) 0.0222(3) Uani d . 1 1 . .
    O O5 0.12618(15) 0.00889(12) 0.92782(10) 0.0251(3) Uani d . 1 1 . .
    O O6 0.16771(13) 0.05646(11) 0.55394(9) 0.0216(3) Uani d . 1 1 . .
    O O7 0.37761(18) -0.06511(13) 0.90726(10) 0.0329(4) Uani d . 1 1 . .
    O O8 0.39758(13) 0.06056(12) 0.54290(10) 0.0246(3) Uani d . 1 1 . .
    O O9 0.60000(14) 0.03321(13) 0.71255(13) 0.0302(4) Uani d . 1 1 . .
    O O10 0.37818(12) -0.20987(9) 0.78295(9) 0.0171(2) Uani d . 1 1 . .
    O O11 0.32926(11) -0.16811(10) 0.63892(9) 0.0175(2) Uani d . 1 1 . .
    O O12 0.51964(11) -0.20142(9) 0.66005(8) 0.0150(2) Uani d . 1 1 . .
    C C1 0.04446(15) 0.41116(12) 0.77021(11) 0.0142(3) Uani d . 1 1 . .
    C C2 -0.05015(16) 0.47984(13) 0.79789(11) 0.0170(3) Uani d . 1 1 . .
    C C3 -0.06367(18) 0.57068(13) 0.76143(12) 0.0198(3) Uani d . 1 1 . .
    H H3A -0.1274 0.6173 0.7789 0.024 Uiso calc R 1 1 . .
    C C4 0.01266(19) 0.59495(13) 0.70076(13) 0.0217(4) Uani d . 1 1 . .
    H H4A 0.0013 0.6573 0.6777 0.026 Uiso calc R 1 1 . .
    C C5 0.10578(18) 0.52763(14) 0.67388(12) 0.0204(3) Uani d . 1 1 . .
    H H5A 0.1586 0.5435 0.6324 0.024 Uiso calc R 1 1 . .
    C C6 0.12075(16) 0.43657(13) 0.70855(11) 0.0164(3) Uani d . 1 1 . .
    H H6A 0.1843 0.3905 0.6899 0.020 Uiso calc R 1 1 . .
    C C7 0.04805(15) 0.28172(12) 0.91792(10) 0.0135(3) Uani d . 1 1 . .
    C C8 0.09537(16) 0.33086(13) 0.96319(11) 0.0172(3) Uani d . 1 1 . .
    C C9 0.07724(18) 0.31933(15) 1.04842(12) 0.0219(4) Uani d . 1 1 . .
    H H9A 0.1068 0.3537 1.0795 0.026 Uiso calc R 1 1 . .
    C C10 0.01774(19) 0.25965(16) 1.08900(12) 0.0232(4) Uani d . 1 1 . .
    H H10A 0.0062 0.2538 1.1469 0.028 Uiso calc R 1 1 . .
    C C11 -0.02478(18) 0.20855(15) 1.04402(12) 0.0214(4) Uani d . 1 1 . .
    H H11A -0.0639 0.1659 1.0710 0.026 Uiso calc R 1 1 . .
    C C12 -0.00992(16) 0.22004(13) 0.95941(11) 0.0161(3) Uani d . 1 1 . .
    H H12A -0.0398 0.1852 0.9290 0.019 Uiso calc R 1 1 . .
    C C13 -0.05140(14) 0.26139(12) 0.77953(11) 0.0141(3) Uani d . 1 1 . .
    H H13A -0.0829 0.3107 0.7384 0.017 Uiso calc R 1 1 . .
    H H13B -0.1057 0.2663 0.8289 0.017 Uiso calc R 1 1 . .
    C C14 -0.06622(14) 0.17926(12) 0.63406(10) 0.0121(3) Uani d . 1 1 . .
    C C15 -0.10205(14) 0.11996(12) 0.59087(11) 0.0139(3) Uani d . 1 1 . .
    C C16 -0.11396(16) 0.14461(14) 0.50842(11) 0.0171(3) Uani d . 1 1 . .
    H H16A -0.1392 0.1055 0.4791 0.021 Uiso calc R 1 1 . .
    C C17 -0.09008(16) 0.22440(14) 0.46811(11) 0.0190(3) Uani d . 1 1 . .
    H H17A -0.0989 0.2395 0.4121 0.023 Uiso calc R 1 1 . .
    C C18 -0.05320(17) 0.28189(14) 0.51062(12) 0.0184(3) Uani d . 1 1 . .
    H H18A -0.0362 0.3365 0.4837 0.022 Uiso calc R 1 1 . .
    C C19 -0.04138(15) 0.25923(12) 0.59229(11) 0.0151(3) Uani d . 1 1 . .
    H H19A -0.0158 0.2988 0.6208 0.018 Uiso calc R 1 1 . .
    C C20 -0.15337(15) 0.11352(13) 0.79839(10) 0.0147(3) Uani d . 1 1 . .
    C C21 -0.26223(16) 0.16794(14) 0.79837(12) 0.0181(3) Uani d . 1 1 . .
    C C22 -0.34495(17) 0.13524(17) 0.84719(13) 0.0235(4) Uani d . 1 1 . .
    H H22A -0.4186 0.1711 0.8474 0.028 Uiso calc R 1 1 . .
    C C23 -0.32237(18) 0.05170(17) 0.89552(13) 0.0249(4) Uani d . 1 1 . .
    H H23A -0.3801 0.0312 0.9281 0.030 Uiso calc R 1 1 . .
    C C24 -0.21559(18) -0.00126(15) 0.89598(12) 0.0219(4) Uani d . 1 1 . .
    H H24A -0.1993 -0.0582 0.9290 0.026 Uiso calc R 1 1 . .
    C C25 -0.13201(16) 0.02985(14) 0.84741(11) 0.0177(3) Uani d . 1 1 . .
    H H25A -0.0587 -0.0067 0.8476 0.021 Uiso calc R 1 1 . .
    C C26 -0.13764(19) 0.46205(15) 0.86455(14) 0.0259(4) Uani d . 1 1 . .
    H H26A -0.1948 0.5200 0.8730 0.039 Uiso calc R 1 1 . .
    H H26B -0.1053 0.4393 0.9152 0.039 Uiso calc R 1 1 . .
    H H26C -0.1696 0.4153 0.8487 0.039 Uiso calc R 1 1 . .
    C C27 0.1639(2) 0.39520(17) 0.92475(13) 0.0258(4) Uani d . 1 1 . .
    H H27A 0.1882 0.4217 0.9675 0.039 Uiso calc R 1 1 . .
    H H27B 0.1204 0.4455 0.8910 0.039 Uiso calc R 1 1 . .
    H H27C 0.2278 0.3604 0.8907 0.039 Uiso calc R 1 1 . .
    C C28 -0.12718(18) 0.03084(14) 0.62834(12) 0.0197(3) Uani d . 1 1 . .
    H H28A -0.1506 0.0012 0.5872 0.030 Uiso calc R 1 1 . .
    H H28B -0.1858 0.0444 0.6738 0.030 Uiso calc R 1 1 . .
    H H28C -0.0616 -0.0111 0.6484 0.030 Uiso calc R 1 1 . .
    C C29 -0.29587(17) 0.26023(16) 0.74971(14) 0.0249(4) Uani d . 1 1 . .
    H H29A -0.3754 0.2848 0.7595 0.037 Uiso calc R 1 1 . .
    H H29B -0.2735 0.2517 0.6916 0.037 Uiso calc R 1 1 . .
    H H29C -0.2605 0.3041 0.7665 0.037 Uiso calc R 1 1 . .
    C C30 0.34552(15) 0.25359(13) 0.75230(12) 0.0165(3) Uani d . 1 1 . .
    C C31 0.26749(16) 0.14748(13) 0.87190(12) 0.0169(3) Uani d . 1 1 . .
    C C32 0.22388(15) 0.21423(12) 0.64591(11) 0.0153(3) Uani d . 1 1 . .
    C C33 0.10801(15) -0.07248(13) 0.73721(11) 0.0157(3) Uani d . 1 1 . .
    C C34 0.13502(16) 0.02545(13) 0.85854(12) 0.0176(3) Uani d . 1 1 . .
    C C35 0.16153(15) 0.05443(13) 0.62333(11) 0.0158(3) Uani d . 1 1 . .
    C C36 0.36844(18) -0.03512(14) 0.84181(13) 0.0208(3) Uani d . 1 1 . .
    C C37 0.37983(15) 0.04360(13) 0.61124(12) 0.0173(3) Uani d . 1 1 . .
    C C38 0.51501(17) 0.02119(14) 0.72039(13) 0.0201(3) Uani d . 1 1 . .
    C C39 0.37275(16) -0.30190(13) 0.78418(12) 0.0173(3) Uani d . 1 1 . .
    C C40 0.46430(18) -0.37270(14) 0.76288(14) 0.0233(4) Uani d . 1 1 . .
    H H40A 0.5336 -0.3604 0.7469 0.028 Uiso calc R 1 1 . .
    C C41 0.4522(2) -0.46287(16) 0.76544(17) 0.0306(5) Uani d . 1 1 . .
    H H41A 0.5138 -0.5123 0.7499 0.037 Uiso calc R 1 1 . .
    C C42 0.3509(2) -0.48106(16) 0.79045(18) 0.0337(5) Uani d . 1 1 . .
    H H42A 0.3435 -0.5426 0.7919 0.040 Uiso calc R 1 1 . .
    C C43 0.2613(2) -0.40921(17) 0.81314(17) 0.0304(5) Uani d . 1 1 . .
    H H43A 0.1925 -0.4217 0.8312 0.036 Uiso calc R 1 1 . .
    C C44 0.27115(18) -0.31881(15) 0.80980(14) 0.0223(4) Uani d . 1 1 . .
    H H44A 0.2093 -0.2693 0.8248 0.027 Uiso calc R 1 1 . .
    C C45 0.36400(15) -0.22577(13) 0.57396(12) 0.0169(3) Uani d . 1 1 . .
    C C46 0.40476(19) -0.18904(16) 0.49954(13) 0.0240(4) Uani d . 1 1 . .
    H H46A 0.4138 -0.1277 0.4937 0.029 Uiso calc R 1 1 . .
    C C47 0.4322(2) -0.2435(2) 0.43359(15) 0.0326(5) Uani d . 1 1 . .
    H H47A 0.4604 -0.2194 0.3821 0.039 Uiso calc R 1 1 . .
    C C48 0.4184(2) -0.33311(19) 0.44246(16) 0.0340(5) Uani d . 1 1 . .
    H H48A 0.4380 -0.3704 0.3973 0.041 Uiso calc R 1 1 . .
    C C49 0.3764(2) -0.36781(16) 0.51690(16) 0.0293(5) Uani d . 1 1 . .
    H H49A 0.3665 -0.4288 0.5225 0.035 Uiso calc R 1 1 . .
    C C50 0.34808(18) -0.31425(15) 0.58425(14) 0.0220(4) Uani d . 1 1 . .
    H H50A 0.3188 -0.3379 0.6355 0.026 Uiso calc R 1 1 . .
    C C51 0.61667(14) -0.19515(12) 0.68423(11) 0.0144(3) Uani d . 1 1 . .
    C C52 0.63069(16) -0.19898(13) 0.76580(12) 0.0181(3) Uani d . 1 1 . .
    H H52A 0.5743 -0.2075 0.8076 0.022 Uiso calc R 1 1 . .
    C C53 0.72967(18) -0.19007(14) 0.78498(14) 0.0221(4) Uani d . 1 1 . .
    H H53A 0.7401 -0.1911 0.8404 0.026 Uiso calc R 1 1 . .
    C C54 0.81255(17) -0.17980(14) 0.72407(15) 0.0234(4) Uani d . 1 1 . .
    H H54A 0.8792 -0.1730 0.7377 0.028 Uiso calc R 1 1 . .
    C C55 0.79825(16) -0.17942(14) 0.64243(14) 0.0218(4) Uani d . 1 1 . .
    H H55A 0.8561 -0.1744 0.6007 0.026 Uiso calc R 1 1 . .
    C C56 0.69940(16) -0.18638(13) 0.62196(12) 0.0175(3) Uani d . 1 1 . .
    H H56A 0.6888 -0.1851 0.5665 0.021 Uiso calc R 1 1 . .
    C C57 0.24503(17) 0.42747(15) 0.40016(15) 0.0235(4) Uani d . 1 1 . .
    H H57A 0.2411 0.3757 0.3688 0.028 Uiso calc R 1 1 . .
    C C58 0.4194(4) 0.6485(4) -0.0080(2) 0.0709(13) Uani d . 1 1 . .
    H H58A 0.4210 0.6131 -0.0557 0.085 Uiso calc R 1 1 . .
loop_
    _atom_site_aniso_label
    _atom_site_aniso_U_11
    _atom_site_aniso_U_22
    _atom_site_aniso_U_33
    _atom_site_aniso_U_12
    _atom_site_aniso_U_13
    _atom_site_aniso_U_23
    Ru1 0.01275(6) 0.01008(6) 0.01143(6) -0.00347(4) -0.00121(4) -0.00222(4)
    Ru2 0.01249(6) 0.01028(6) 0.01241(6) -0.00334(4) -0.00257(4) -0.00223(4)
    Ru3 0.01249(6) 0.01098(6) 0.01448(6) -0.00259(4) -0.00173(4) -0.00314(4)
    Cl1 0.0345(3) 0.0383(3) 0.0509(4) -0.0095(3) -0.0052(3) 0.0150(3)
    Cl2 0.0243(2) 0.0383(3) 0.0438(3) -0.0061(2) 0.0048(2) -0.0070(3)
    Cl3 0.0258(2) 0.0271(3) 0.0505(4) 0.0004(2) -0.0141(2) -0.0061(2)
    Cl4 0.0678(9) 0.197(2) 0.0928(11) -0.0450(11) -0.0087(8) 0.0391(13)
    Cl5 0.1206(13) 0.1155(12) 0.0541(7) 0.0044(10) 0.0090(7) 0.0261(7)
    Cl6 0.0680(7) 0.1084(10) 0.0539(6) 0.0018(6) -0.0162(5) -0.0267(6)
    P1 0.01406(18) 0.01094(17) 0.00978(17) -0.00400(14) -0.00118(13)
                                                                    -0.00201(13)
    P2 0.01271(17) 0.01163(17) 0.01051(17) -0.00378(14) -0.00206(13)
                                                                    -0.00194(13)
    P3 0.01289(18) 0.01228(18) 0.01419(18) -0.00377(14) -0.00097(14)
                                                                    -0.00325(14)
    O1 0.0208(7) 0.0253(7) 0.0365(9) -0.0115(6) 0.0002(6) -0.0086(6)
    O2 0.0312(8) 0.0220(7) 0.0175(6) -0.0054(6) -0.0069(6) -0.0004(5)
    O3 0.0283(7) 0.0202(6) 0.0151(6) -0.0054(5) -0.0024(5) -0.0013(5)
    O4 0.0239(7) 0.0159(6) 0.0293(8) -0.0082(5) -0.0047(6) -0.0024(5)
    O5 0.0332(8) 0.0286(8) 0.0169(6) -0.0125(6) -0.0068(6) 0.0007(5)
    O6 0.0234(7) 0.0274(7) 0.0159(6) -0.0091(6) -0.0004(5) -0.0065(5)
    O7 0.0486(11) 0.0265(8) 0.0182(7) 0.0019(7) -0.0082(7) -0.0035(6)
    O8 0.0216(7) 0.0272(7) 0.0204(7) -0.0019(6) 0.0011(5) 0.0018(6)
    O9 0.0205(7) 0.0282(8) 0.0461(10) -0.0107(6) -0.0064(7) -0.0070(7)
    O10 0.0228(6) 0.0133(5) 0.0161(6) -0.0073(5) 0.0004(5) -0.0026(4)
    O11 0.0145(6) 0.0200(6) 0.0196(6) -0.0040(5) -0.0024(5) -0.0086(5)
    O12 0.0125(5) 0.0163(6) 0.0169(6) -0.0034(4) -0.0015(4) -0.0055(4)
    C1 0.0195(7) 0.0113(6) 0.0121(7) -0.0037(6) -0.0026(6) -0.0016(5)
    C2 0.0217(8) 0.0135(7) 0.0144(7) -0.0023(6) -0.0006(6) -0.0032(6)
    C3 0.0269(9) 0.0127(7) 0.0179(8) -0.0013(6) -0.0030(7) -0.0021(6)
    C4 0.0324(10) 0.0132(7) 0.0187(8) -0.0051(7) -0.0048(7) 0.0014(6)
    C5 0.0261(9) 0.0168(8) 0.0178(8) -0.0075(7) -0.0007(7) 0.0022(6)
    C6 0.0196(8) 0.0144(7) 0.0152(7) -0.0051(6) -0.0008(6) -0.0008(6)
    C7 0.0170(7) 0.0134(7) 0.0105(6) -0.0045(6) -0.0014(5) -0.0017(5)
    C8 0.0218(8) 0.0190(8) 0.0128(7) -0.0082(6) -0.0024(6) -0.0026(6)
    C9 0.0288(10) 0.0268(9) 0.0127(7) -0.0102(8) -0.0039(7) -0.0037(7)
    C10 0.0288(10) 0.0278(10) 0.0123(7) -0.0077(8) -0.0015(7) 0.0003(7)
    C11 0.0246(9) 0.0231(9) 0.0155(8) -0.0077(7) 0.0007(7) 0.0019(6)
    C12 0.0190(8) 0.0158(7) 0.0143(7) -0.0066(6) -0.0006(6) -0.0012(6)
    C13 0.0145(7) 0.0134(7) 0.0145(7) -0.0021(5) -0.0028(5) -0.0043(5)
    C14 0.0125(6) 0.0128(6) 0.0112(6) -0.0036(5) -0.0017(5) -0.0016(5)
    C15 0.0151(7) 0.0152(7) 0.0126(7) -0.0052(6) -0.0021(5) -0.0021(5)
    C16 0.0187(8) 0.0206(8) 0.0140(7) -0.0071(6) -0.0039(6) -0.0021(6)
    C17 0.0208(8) 0.0244(9) 0.0128(7) -0.0072(7) -0.0041(6) 0.0008(6)
    C18 0.0220(8) 0.0184(8) 0.0153(7) -0.0071(6) -0.0035(6) 0.0029(6)
    C19 0.0168(7) 0.0145(7) 0.0146(7) -0.0052(6) -0.0023(6) -0.0005(5)
    C20 0.0158(7) 0.0184(7) 0.0111(7) -0.0069(6) -0.0005(5) -0.0016(5)
    C21 0.0159(7) 0.0234(8) 0.0154(7) -0.0062(6) -0.0011(6) -0.0020(6)
    C22 0.0176(8) 0.0331(11) 0.0207(9) -0.0101(7) 0.0022(7) -0.0033(7)
    C23 0.0237(9) 0.0358(11) 0.0184(9) -0.0164(8) 0.0025(7) -0.0012(8)
    C24 0.0270(9) 0.0255(9) 0.0159(8) -0.0134(8) -0.0013(7) 0.0018(7)
    C25 0.0214(8) 0.0195(8) 0.0137(7) -0.0086(6) -0.0016(6) -0.0002(6)
    C26 0.0287(10) 0.0173(8) 0.0248(10) -0.0002(7) 0.0090(8) -0.0036(7)
    C27 0.0365(11) 0.0321(11) 0.0174(8) -0.0230(9) -0.0036(8) -0.0029(7)
    C28 0.0281(9) 0.0197(8) 0.0163(8) -0.0139(7) -0.0049(7) -0.0006(6)
    C29 0.0150(8) 0.0279(10) 0.0286(10) -0.0030(7) -0.0025(7) 0.0038(8)
    C30 0.0161(7) 0.0148(7) 0.0186(8) -0.0035(6) -0.0008(6) -0.0039(6)
    C31 0.0195(8) 0.0141(7) 0.0177(8) -0.0048(6) -0.0028(6) -0.0013(6)
    C32 0.0172(7) 0.0141(7) 0.0153(7) -0.0045(6) -0.0010(6) -0.0038(6)
    C33 0.0155(7) 0.0148(7) 0.0172(7) -0.0040(6) -0.0026(6) -0.0023(6)
    C34 0.0199(8) 0.0164(7) 0.0184(8) -0.0059(6) -0.0058(6) -0.0011(6)
    C35 0.0152(7) 0.0157(7) 0.0176(8) -0.0051(6) -0.0016(6) -0.0041(6)
    C36 0.0252(9) 0.0168(8) 0.0190(8) -0.0006(7) -0.0042(7) -0.0054(6)
    C37 0.0141(7) 0.0154(7) 0.0212(8) -0.0019(6) -0.0014(6) -0.0018(6)
    C38 0.0197(8) 0.0164(8) 0.0259(9) -0.0049(6) -0.0050(7) -0.0049(7)
    C39 0.0220(8) 0.0140(7) 0.0165(7) -0.0067(6) -0.0001(6) -0.0019(6)
    C40 0.0233(9) 0.0163(8) 0.0279(10) -0.0039(7) 0.0023(7) -0.0027(7)
    C41 0.0344(12) 0.0154(8) 0.0381(12) -0.0043(8) 0.0045(10) -0.0037(8)
    C42 0.0422(14) 0.0174(9) 0.0433(14) -0.0143(9) 0.0017(11) -0.0023(9)
    C43 0.0334(11) 0.0235(10) 0.0374(12) -0.0161(9) 0.0000(9) 0.0010(9)
    C44 0.0218(9) 0.0188(8) 0.0259(9) -0.0077(7) 0.0007(7) 0.0006(7)
    C45 0.0152(7) 0.0183(8) 0.0182(8) -0.0032(6) -0.0041(6) -0.0062(6)
    C46 0.0261(9) 0.0277(10) 0.0194(9) -0.0084(8) -0.0016(7) -0.0050(7)
    C47 0.0369(12) 0.0407(13) 0.0189(9) -0.0067(10) -0.0015(9) -0.0081(9)
    C48 0.0387(13) 0.0361(12) 0.0266(11) 0.0007(10) -0.0101(9) -0.0180(9)
    C49 0.0359(12) 0.0207(9) 0.0343(12) -0.0033(8) -0.0143(9) -0.0112(8)
    C50 0.0250(9) 0.0196(8) 0.0243(9) -0.0071(7) -0.0069(7) -0.0052(7)
    C51 0.0135(7) 0.0113(6) 0.0182(7) -0.0021(5) -0.0017(6) -0.0032(5)
    C52 0.0186(8) 0.0175(8) 0.0178(8) -0.0032(6) -0.0033(6) -0.0019(6)
    C53 0.0223(9) 0.0195(8) 0.0256(9) -0.0030(7) -0.0109(7) -0.0022(7)
    C54 0.0168(8) 0.0175(8) 0.0374(11) -0.0046(6) -0.0095(8) 0.0004(7)
    C55 0.0150(8) 0.0167(8) 0.0326(10) -0.0047(6) -0.0008(7) 0.0007(7)
    C56 0.0171(7) 0.0142(7) 0.0201(8) -0.0035(6) -0.0002(6) -0.0011(6)
    C57 0.0203(9) 0.0189(8) 0.0315(10) -0.0034(7) -0.0034(7) -0.0066(7)
    C58 0.058(2) 0.106(4) 0.0365(18) -0.009(2) -0.0053(16) 0.014(2)
_geom_special_details
;
 All esds (except the esd in the dihedral angle between two l.s. planes)
 are estimated using the full covariance matrix.  The cell esds are taken
 into account individually in the estimation of esds in distances, angles
 and torsion angles; correlations between esds in cell parameters are only
 used when they are defined by crystal symmetry.  An approximate (isotropic)
 treatment of cell esds is used for estimating esds involving l.s. planes.
;
loop_
    _geom_bond_atom_site_label_1
    _geom_bond_atom_site_label_2
    _geom_bond_site_symmetry_2
    _geom_bond_distance
    _geom_bond_publ_flag
    Ru1 C30 . 1.8837(19) ?
    Ru1 C32 . 1.9306(18) ?
    Ru1 C31 . 1.9359(19) ?
    Ru1 P1 . 2.3476(5) y
    Ru1 Ru3 . 2.8473(2) ?
    Ru1 Ru2 . 2.85568(19) ?
    Ru2 C33 . 1.8867(18) ?
    Ru2 C34 . 1.9328(19) ?
    Ru2 C35 . 1.9363(19) ?
    Ru2 P2 . 2.3538(5) y
    Ru2 Ru3 . 2.8510(2) ?
    Ru3 C38 . 1.909(2) ?
    Ru3 C37 . 1.933(2) ?
    Ru3 C36 . 1.944(2) ?
    Ru3 P3 . 2.2488(5) y
    Cl1 C57 . 1.762(2) ?
    Cl2 C57 . 1.755(2) ?
    Cl3 C57 . 1.746(2) ?
    Cl4 C58 . 1.765(6) ?
    Cl5 C58 . 1.734(4) ?
    Cl6 C58 . 1.774(5) ?
    P1 C7 . 1.8365(17) ?
    P1 C1 . 1.8452(18) ?
    P1 C13 . 1.8519(18) ?
    P2 C14 . 1.8379(17) ?
    P2 C20 . 1.8412(18) ?
    P2 C13 . 1.8560(17) ?
    P3 O11 . 1.5972(14) ?
    P3 O10 . 1.6153(15) ?
    P3 O12 . 1.6196(14) ?
    O1 C30 . 1.151(2) ?
    O2 C31 . 1.147(2) ?
    O3 C32 . 1.149(2) ?
    O4 C33 . 1.149(2) ?
    O5 C34 . 1.147(2) ?
    O6 C35 . 1.143(2) ?
    O7 C36 . 1.140(3) ?
    O8 C37 . 1.139(3) ?
    O9 C38 . 1.138(3) ?
    O10 C39 . 1.398(2) ?
    O11 C45 . 1.405(2) ?
    O12 C51 . 1.393(2) ?
    C1 C6 . 1.403(3) ?
    C1 C2 . 1.415(3) ?
    C2 C3 . 1.401(3) ?
    C2 C26 . 1.511(3) ?
    C3 C4 . 1.387(3) ?
    C3 H3A . 0.9500 ?
    C4 C5 . 1.388(3) ?
    C4 H4A . 0.9500 ?
    C5 C6 . 1.393(3) ?
    C5 H5A . 0.9500 ?
    C6 H6A . 0.9500 ?
    C7 C12 . 1.400(2) ?
    C7 C8 . 1.410(2) ?
    C8 C9 . 1.401(3) ?
    C8 C27 . 1.505(3) ?
    C9 C10 . 1.385(3) ?
    C9 H9A . 0.9500 ?
    C10 C11 . 1.389(3) ?
    C10 H10A . 0.9500 ?
    C11 C12 . 1.390(3) ?
    C11 H11A . 0.9500 ?
    C12 H12A . 0.9500 ?
    C13 H13A . 0.9900 ?
    C13 H13B . 0.9900 ?
    C14 C19 . 1.404(2) ?
    C14 C15 . 1.410(2) ?
    C15 C16 . 1.399(2) ?
    C15 C28 . 1.504(3) ?
    C16 C17 . 1.389(3) ?
    C16 H16A . 0.9500 ?
    C17 C18 . 1.390(3) ?
    C17 H17A . 0.9500 ?
    C18 C19 . 1.383(3) ?
    C18 H18A . 0.9500 ?
    C19 H19A . 0.9500 ?
    C20 C25 . 1.399(3) ?
    C20 C21 . 1.410(3) ?
    C21 C22 . 1.400(3) ?
    C21 C29 . 1.508(3) ?
    C22 C23 . 1.392(3) ?
    C22 H22A . 0.9500 ?
    C23 C24 . 1.382(3) ?
    C23 H23A . 0.9500 ?
    C24 C25 . 1.395(3) ?
    C24 H24A . 0.9500 ?
    C25 H25A . 0.9500 ?
    C26 H26A . 0.9800 ?
    C26 H26B . 0.9800 ?
    C26 H26C . 0.9800 ?
    C27 H27A . 0.9800 ?
    C27 H27B . 0.9800 ?
    C27 H27C . 0.9800 ?
    C28 H28A . 0.9800 ?
    C28 H28B . 0.9800 ?
    C28 H28C . 0.9800 ?
    C29 H29A . 0.9800 ?
    C29 H29B . 0.9800 ?
    C29 H29C . 0.9800 ?
    C39 C40 . 1.382(3) ?
    C39 C44 . 1.390(3) ?
    C40 C41 . 1.397(3) ?
    C40 H40A . 0.9500 ?
    C41 C42 . 1.393(4) ?
    C41 H41A . 0.9500 ?
    C42 C43 . 1.381(4) ?
    C42 H42A . 0.9500 ?
    C43 C44 . 1.389(3) ?
    C43 H43A . 0.9500 ?
    C44 H44A . 0.9500 ?
    C45 C50 . 1.384(3) ?
    C45 C46 . 1.385(3) ?
    C46 C47 . 1.389(3) ?
    C46 H46A . 0.9500 ?
    C47 C48 . 1.391(4) ?
    C47 H47A . 0.9500 ?
    C48 C49 . 1.379(4) ?
    C48 H48A . 0.9500 ?
    C49 C50 . 1.400(3) ?
    C49 H49A . 0.9500 ?
    C50 H50A . 0.9500 ?
    C51 C52 . 1.389(3) ?
    C51 C56 . 1.390(3) ?
    C52 C53 . 1.398(3) ?
    C52 H52A . 0.9500 ?
    C53 C54 . 1.382(3) ?
    C53 H53A . 0.9500 ?
    C54 C55 . 1.397(3) ?
    C54 H54A . 0.9500 ?
    C55 C56 . 1.394(3) ?
    C55 H55A . 0.9500 ?
    C56 H56A . 0.9500 ?
    C57 H57A . 1.0000 ?
    C58 H58A . 1.0000 ?
loop_
    _geom_angle_atom_site_label_1
    _geom_angle_atom_site_label_2
    _geom_angle_atom_site_label_3
    _geom_angle_site_symmetry_1
    _geom_angle_site_symmetry_3
    _geom_angle
    _geom_angle_publ_flag
    C30 Ru1 C32 . . 91.68(8) ?
    C30 Ru1 C31 . . 87.98(8) ?
    C32 Ru1 C31 . . 174.89(8) ?
    C30 Ru1 P1 . . 106.24(6) ?
    C32 Ru1 P1 . . 95.01(6) ?
    C31 Ru1 P1 . . 89.99(6) ?
    C30 Ru1 Ru3 . . 102.18(6) ?
    C32 Ru1 Ru3 . . 89.88(5) ?
    C31 Ru1 Ru3 . . 85.21(6) ?
    P1 Ru1 Ru3 . . 150.984(12) ?
    C30 Ru1 Ru2 . . 160.93(6) ?
    C32 Ru1 Ru2 . . 82.18(5) ?
    C31 Ru1 Ru2 . . 96.54(6) ?
    P1 Ru1 Ru2 . . 92.322(12) ?
    Ru3 Ru1 Ru2 . . 59.989(5) ?
    C33 Ru2 C34 . . 91.82(8) ?
    C33 Ru2 C35 . . 88.96(8) ?
    C34 Ru2 C35 . . 173.59(8) ?
    C33 Ru2 P2 . . 101.70(6) ?
    C34 Ru2 P2 . . 96.36(6) ?
    C35 Ru2 P2 . . 89.70(6) ?
    C33 Ru2 Ru3 . . 106.16(6) ?
    C34 Ru2 Ru3 . . 89.61(6) ?
    C35 Ru2 Ru3 . . 84.07(5) ?
    P2 Ru2 Ru3 . . 151.297(12) ?
    C33 Ru2 Ru1 . . 164.78(6) ?
    C34 Ru2 Ru1 . . 82.59(6) ?
    C35 Ru2 Ru1 . . 95.06(5) ?
    P2 Ru2 Ru1 . . 93.013(12) ?
    Ru3 Ru2 Ru1 . . 59.860(5) ?
    C38 Ru3 C37 . . 86.27(9) ?
    C38 Ru3 C36 . . 91.88(9) ?
    C37 Ru3 C36 . . 178.14(9) ?
    C38 Ru3 P3 . . 104.36(6) ?
    C37 Ru3 P3 . . 91.72(6) ?
    C36 Ru3 P3 . . 88.63(6) ?
    C38 Ru3 Ru1 . . 101.06(6) ?
    C37 Ru3 Ru1 . . 89.13(5) ?
    C36 Ru3 Ru1 . . 91.34(6) ?
    P3 Ru3 Ru1 . . 154.566(13) ?
    C38 Ru3 Ru2 . . 161.16(6) ?
    C37 Ru3 Ru2 . . 91.74(6) ?
    C36 Ru3 Ru2 . . 90.06(6) ?
    P3 Ru3 Ru2 . . 94.414(13) ?
    Ru1 Ru3 Ru2 . . 60.152(5) ?
    C7 P1 C1 . . 106.45(8) ?
    C7 P1 C13 . . 102.54(8) ?
    C1 P1 C13 . . 99.39(8) ?
    C7 P1 Ru1 . . 111.41(6) ?
    C1 P1 Ru1 . . 119.03(6) ?
    C13 P1 Ru1 . . 116.12(6) ?
    C14 P2 C20 . . 107.18(8) ?
    C14 P2 C13 . . 103.10(8) ?
    C20 P2 C13 . . 100.03(8) ?
    C14 P2 Ru2 . . 110.49(6) ?
    C20 P2 Ru2 . . 118.78(6) ?
    C13 P2 Ru2 . . 115.67(6) ?
    O11 P3 O10 . . 104.17(8) ?
    O11 P3 O12 . . 97.81(7) ?
    O10 P3 O12 . . 103.38(8) ?
    O11 P3 Ru3 . . 117.80(6) ?
    O10 P3 Ru3 . . 111.92(5) ?
    O12 P3 Ru3 . . 119.50(5) ?
    C39 O10 P3 . . 124.36(12) ?
    C45 O11 P3 . . 128.76(12) ?
    C51 O12 P3 . . 122.70(11) ?
    C6 C1 C2 . . 119.10(16) ?
    C6 C1 P1 . . 116.59(13) ?
    C2 C1 P1 . . 124.23(14) ?
    C3 C2 C1 . . 117.98(18) ?
    C3 C2 C26 . . 117.62(17) ?
    C1 C2 C26 . . 124.40(17) ?
    C4 C3 C2 . . 122.33(18) ?
    C4 C3 H3A . . 118.8 ?
    C2 C3 H3A . . 118.8 ?
    C3 C4 C5 . . 119.68(18) ?
    C3 C4 H4A . . 120.2 ?
    C5 C4 H4A . . 120.2 ?
    C4 C5 C6 . . 119.17(18) ?
    C4 C5 H5A . . 120.4 ?
    C6 C5 H5A . . 120.4 ?
    C5 C6 C1 . . 121.74(18) ?
    C5 C6 H6A . . 119.1 ?
    C1 C6 H6A . . 119.1 ?
    C12 C7 C8 . . 119.03(16) ?
    C12 C7 P1 . . 118.72(13) ?
    C8 C7 P1 . . 121.94(14) ?
    C9 C8 C7 . . 118.19(17) ?
    C9 C8 C27 . . 118.36(17) ?
    C7 C8 C27 . . 123.44(17) ?
    C10 C9 C8 . . 122.32(19) ?
    C10 C9 H9A . . 118.8 ?
    C8 C9 H9A . . 118.8 ?
    C9 C10 C11 . . 119.15(18) ?
    C9 C10 H10A . . 120.4 ?
    C11 C10 H10A . . 120.4 ?
    C10 C11 C12 . . 119.71(19) ?
    C10 C11 H11A . . 120.1 ?
    C12 C11 H11A . . 120.1 ?
    C11 C12 C7 . . 121.50(17) ?
    C11 C12 H12A . . 119.2 ?
    C7 C12 H12A . . 119.2 ?
    P1 C13 P2 . . 117.58(9) ?
    P1 C13 H13A . . 107.9 ?
    P2 C13 H13A . . 107.9 ?
    P1 C13 H13B . . 107.9 ?
    P2 C13 H13B . . 107.9 ?
    H13A C13 H13B . . 107.2 ?
    C19 C14 C15 . . 118.84(16) ?
    C19 C14 P2 . . 119.06(13) ?
    C15 C14 P2 . . 121.65(13) ?
    C16 C15 C14 . . 118.45(16) ?
    C16 C15 C28 . . 117.97(16) ?
    C14 C15 C28 . . 123.58(16) ?
    C17 C16 C15 . . 122.06(17) ?
    C17 C16 H16A . . 119.0 ?
    C15 C16 H16A . . 119.0 ?
    C16 C17 C18 . . 119.28(17) ?
    C16 C17 H17A . . 120.4 ?
    C18 C17 H17A . . 120.4 ?
    C19 C18 C17 . . 119.70(17) ?
    C19 C18 H18A . . 120.1 ?
    C17 C18 H18A . . 120.1 ?
    C18 C19 C14 . . 121.66(17) ?
    C18 C19 H19A . . 119.2 ?
    C14 C19 H19A . . 119.2 ?
    C25 C20 C21 . . 119.08(17) ?
    C25 C20 P2 . . 116.96(14) ?
    C21 C20 P2 . . 123.94(14) ?
    C22 C21 C20 . . 118.31(19) ?
    C22 C21 C29 . . 117.39(18) ?
    C20 C21 C29 . . 124.29(17) ?
    C23 C22 C21 . . 121.9(2) ?
    C23 C22 H22A . . 119.0 ?
    C21 C22 H22A . . 119.0 ?
    C24 C23 C22 . . 119.74(19) ?
    C24 C23 H23A . . 120.1 ?
    C22 C23 H23A . . 120.1 ?
    C23 C24 C25 . . 119.24(19) ?
    C23 C24 H24A . . 120.4 ?
    C25 C24 H24A . . 120.4 ?
    C24 C25 C20 . . 121.71(19) ?
    C24 C25 H25A . . 119.1 ?
    C20 C25 H25A . . 119.1 ?
    C2 C26 H26A . . 109.5 ?
    C2 C26 H26B . . 109.5 ?
    H26A C26 H26B . . 109.5 ?
    C2 C26 H26C . . 109.5 ?
    H26A C26 H26C . . 109.5 ?
    H26B C26 H26C . . 109.5 ?
    C8 C27 H27A . . 109.5 ?
    C8 C27 H27B . . 109.5 ?
    H27A C27 H27B . . 109.5 ?
    C8 C27 H27C . . 109.5 ?
    H27A C27 H27C . . 109.5 ?
    H27B C27 H27C . . 109.5 ?
    C15 C28 H28A . . 109.5 ?
    C15 C28 H28B . . 109.5 ?
    H28A C28 H28B . . 109.5 ?
    C15 C28 H28C . . 109.5 ?
    H28A C28 H28C . . 109.5 ?
    H28B C28 H28C . . 109.5 ?
    C21 C29 H29A . . 109.5 ?
    C21 C29 H29B . . 109.5 ?
    H29A C29 H29B . . 109.5 ?
    C21 C29 H29C . . 109.5 ?
    H29A C29 H29C . . 109.5 ?
    H29B C29 H29C . . 109.5 ?
    O1 C30 Ru1 . . 178.93(18) ?
    O2 C31 Ru1 . . 171.92(17) ?
    O3 C32 Ru1 . . 173.12(16) ?
    O4 C33 Ru2 . . 178.39(17) ?
    O5 C34 Ru2 . . 172.95(17) ?
    O6 C35 Ru2 . . 173.54(16) ?
    O7 C36 Ru3 . . 172.26(19) ?
    O8 C37 Ru3 . . 171.62(17) ?
    O9 C38 Ru3 . . 176.2(2) ?
    C40 C39 C44 . . 121.77(18) ?
    C40 C39 O10 . . 121.64(18) ?
    C44 C39 O10 . . 116.58(17) ?
    C39 C40 C41 . . 118.3(2) ?
    C39 C40 H40A . . 120.9 ?
    C41 C40 H40A . . 120.9 ?
    C42 C41 C40 . . 120.8(2) ?
    C42 C41 H41A . . 119.6 ?
    C40 C41 H41A . . 119.6 ?
    C43 C42 C41 . . 119.7(2) ?
    C43 C42 H42A . . 120.2 ?
    C41 C42 H42A . . 120.2 ?
    C42 C43 C44 . . 120.5(2) ?
    C42 C43 H43A . . 119.7 ?
    C44 C43 H43A . . 119.7 ?
    C43 C44 C39 . . 119.0(2) ?
    C43 C44 H44A . . 120.5 ?
    C39 C44 H44A . . 120.5 ?
    C50 C45 C46 . . 122.09(19) ?
    C50 C45 O11 . . 119.24(18) ?
    C46 C45 O11 . . 118.45(18) ?
    C45 C46 C47 . . 118.8(2) ?
    C45 C46 H46A . . 120.6 ?
    C47 C46 H46A . . 120.6 ?
    C46 C47 C48 . . 120.3(2) ?
    C46 C47 H47A . . 119.8 ?
    C48 C47 H47A . . 119.8 ?
    C49 C48 C47 . . 119.9(2) ?
    C49 C48 H48A . . 120.1 ?
    C47 C48 H48A . . 120.1 ?
    C48 C49 C50 . . 120.8(2) ?
    C48 C49 H49A . . 119.6 ?
    C50 C49 H49A . . 119.6 ?
    C45 C50 C49 . . 118.1(2) ?
    C45 C50 H50A . . 121.0 ?
    C49 C50 H50A . . 121.0 ?
    C52 C51 C56 . . 121.87(17) ?
    C52 C51 O12 . . 122.02(17) ?
    C56 C51 O12 . . 116.11(16) ?
    C51 C52 C53 . . 118.50(19) ?
    C51 C52 H52A . . 120.8 ?
    C53 C52 H52A . . 120.8 ?
    C54 C53 C52 . . 120.7(2) ?
    C54 C53 H53A . . 119.7 ?
    C52 C53 H53A . . 119.7 ?
    C53 C54 C55 . . 119.96(18) ?
    C53 C54 H54A . . 120.0 ?
    C55 C54 H54A . . 120.0 ?
    C56 C55 C54 . . 120.26(19) ?
    C56 C55 H55A . . 119.9 ?
    C54 C55 H55A . . 119.9 ?
    C51 C56 C55 . . 118.70(19) ?
    C51 C56 H56A . . 120.6 ?
    C55 C56 H56A . . 120.6 ?
    Cl3 C57 Cl2 . . 110.86(13) ?
    Cl3 C57 Cl1 . . 110.23(12) ?
    Cl2 C57 Cl1 . . 110.37(12) ?
    Cl3 C57 H57A . . 108.4 ?
    Cl2 C57 H57A . . 108.4 ?
    Cl1 C57 H57A . . 108.4 ?
    Cl5 C58 Cl4 . . 110.6(3) ?
    Cl5 C58 Cl6 . . 109.4(2) ?
    Cl4 C58 Cl6 . . 108.3(3) ?
    Cl5 C58 H58A . . 109.5 ?
    Cl4 C58 H58A . . 109.5 ?
    Cl6 C58 H58A . . 109.5 ?
loop_
    _geom_torsion_atom_site_label_1
    _geom_torsion_atom_site_label_2
    _geom_torsion_atom_site_label_3
    _geom_torsion_atom_site_label_4
    _geom_torsion_site_symmetry_1
    _geom_torsion_site_symmetry_2
    _geom_torsion_site_symmetry_3
    _geom_torsion_site_symmetry_4
    _geom_torsion
    _geom_torsion_publ_flag
    C30 Ru1 Ru2 C33 . . . . 47.0(3) ?
    C32 Ru1 Ru2 C33 . . . . 119.1(2) ?
    C31 Ru1 Ru2 C33 . . . . -55.9(2) ?
    P1 Ru1 Ru2 C33 . . . . -146.1(2) ?
    Ru3 Ru1 Ru2 C33 . . . . 24.7(2) ?
    C30 Ru1 Ru2 C34 . . . . 116.15(19) ?
    C32 Ru1 Ru2 C34 . . . . -171.72(8) ?
    C31 Ru1 Ru2 C34 . . . . 13.27(8) ?
    P1 Ru1 Ru2 C34 . . . . -76.98(6) ?
    Ru3 Ru1 Ru2 C34 . . . . 93.87(6) ?
    C30 Ru1 Ru2 C35 . . . . -57.86(19) ?
    C32 Ru1 Ru2 C35 . . . . 14.28(8) ?
    C31 Ru1 Ru2 C35 . . . . -160.73(8) ?
    P1 Ru1 Ru2 C35 . . . . 109.01(6) ?
    Ru3 Ru1 Ru2 C35 . . . . -80.13(6) ?
    C30 Ru1 Ru2 P2 . . . . -147.82(18) ?
    C32 Ru1 Ru2 P2 . . . . -75.69(6) ?
    C31 Ru1 Ru2 P2 . . . . 109.30(6) ?
    P1 Ru1 Ru2 P2 . . . . 19.050(16) ?
    Ru3 Ru1 Ru2 P2 . . . . -170.096(12) ?
    C30 Ru1 Ru2 Ru3 . . . . 22.28(18) ?
    C32 Ru1 Ru2 Ru3 . . . . 94.41(6) ?
    C31 Ru1 Ru2 Ru3 . . . . -80.60(6) ?
    P1 Ru1 Ru2 Ru3 . . . . -170.855(12) ?
    C30 Ru1 Ru3 C38 . . . . 5.81(9) ?
    C32 Ru1 Ru3 C38 . . . . 97.50(9) ?
    C31 Ru1 Ru3 C38 . . . . -81.08(9) ?
    P1 Ru1 Ru3 C38 . . . . -162.36(7) ?
    Ru2 Ru1 Ru3 C38 . . . . 178.53(7) ?
    C30 Ru1 Ru3 C37 . . . . -80.22(8) ?
    C32 Ru1 Ru3 C37 . . . . 11.47(8) ?
    C31 Ru1 Ru3 C37 . . . . -167.10(8) ?
    P1 Ru1 Ru3 C37 . . . . 111.61(6) ?
    Ru2 Ru1 Ru3 C37 . . . . 92.50(6) ?
    C30 Ru1 Ru3 C36 . . . . 97.98(9) ?
    C32 Ru1 Ru3 C36 . . . . -170.32(9) ?
    C31 Ru1 Ru3 C36 . . . . 11.10(9) ?
    P1 Ru1 Ru3 C36 . . . . -70.18(7) ?
    Ru2 Ru1 Ru3 C36 . . . . -89.29(7) ?
    C30 Ru1 Ru3 P3 . . . . -172.38(7) ?
    C32 Ru1 Ru3 P3 . . . . -80.69(6) ?
    C31 Ru1 Ru3 P3 . . . . 100.73(6) ?
    P1 Ru1 Ru3 P3 . . . . 19.45(4) ?
    Ru2 Ru1 Ru3 P3 . . . . 0.34(3) ?
    C30 Ru1 Ru3 Ru2 . . . . -172.72(6) ?
    C32 Ru1 Ru3 Ru2 . . . . -81.03(5) ?
    C31 Ru1 Ru3 Ru2 . . . . 100.39(6) ?
    P1 Ru1 Ru3 Ru2 . . . . 19.11(3) ?
    C33 Ru2 Ru3 C38 . . . . -177.9(2) ?
    C34 Ru2 Ru3 C38 . . . . -86.1(2) ?
    C35 Ru2 Ru3 C38 . . . . 94.9(2) ?
    P2 Ru2 Ru3 C38 . . . . 16.5(2) ?
    Ru1 Ru2 Ru3 C38 . . . . -4.5(2) ?
    C33 Ru2 Ru3 C37 . . . . 98.57(8) ?
    C34 Ru2 Ru3 C37 . . . . -169.65(8) ?
    C35 Ru2 Ru3 C37 . . . . 11.38(8) ?
    P2 Ru2 Ru3 C37 . . . . -67.04(6) ?
    Ru1 Ru2 Ru3 C37 . . . . -88.00(6) ?
    C33 Ru2 Ru3 C36 . . . . -81.92(8) ?
    C34 Ru2 Ru3 C36 . . . . 9.86(8) ?
    C35 Ru2 Ru3 C36 . . . . -169.11(8) ?
    P2 Ru2 Ru3 C36 . . . . 112.47(6) ?
    Ru1 Ru2 Ru3 C36 . . . . 91.52(6) ?
    C33 Ru2 Ru3 P3 . . . . 6.71(6) ?
    C34 Ru2 Ru3 P3 . . . . 98.49(6) ?
    C35 Ru2 Ru3 P3 . . . . -80.48(6) ?
    P2 Ru2 Ru3 P3 . . . . -158.90(3) ?
    Ru1 Ru2 Ru3 P3 . . . . -179.853(13) ?
    C33 Ru2 Ru3 Ru1 . . . . -173.44(6) ?
    C34 Ru2 Ru3 Ru1 . . . . -81.65(6) ?
    C35 Ru2 Ru3 Ru1 . . . . 99.37(5) ?
    P2 Ru2 Ru3 Ru1 . . . . 20.96(3) ?
    C30 Ru1 P1 C7 . . . . -88.09(9) ?
    C32 Ru1 P1 C7 . . . . 178.69(8) ?
    C31 Ru1 P1 C7 . . . . -0.20(8) ?
    Ru3 Ru1 P1 C7 . . . . 79.86(7) ?
    Ru2 Ru1 P1 C7 . . . . 96.35(6) ?
    C30 Ru1 P1 C1 . . . . 36.35(9) ?
    C32 Ru1 P1 C1 . . . . -56.87(8) ?
    C31 Ru1 P1 C1 . . . . 124.24(9) ?
    Ru3 Ru1 P1 C1 . . . . -155.70(6) ?
    Ru2 Ru1 P1 C1 . . . . -139.21(7) ?
    C30 Ru1 P1 C13 . . . . 155.03(9) ?
    C32 Ru1 P1 C13 . . . . 61.81(8) ?
    C31 Ru1 P1 C13 . . . . -117.08(9) ?
    Ru3 Ru1 P1 C13 . . . . -37.02(7) ?
    Ru2 Ru1 P1 C13 . . . . -20.53(7) ?
    C33 Ru2 P2 C14 . . . . -84.73(8) ?
    C34 Ru2 P2 C14 . . . . -177.93(8) ?
    C35 Ru2 P2 C14 . . . . 4.15(8) ?
    Ru3 Ru2 P2 C14 . . . . 81.15(6) ?
    Ru1 Ru2 P2 C14 . . . . 99.20(6) ?
    C33 Ru2 P2 C20 . . . . 39.67(9) ?
    C34 Ru2 P2 C20 . . . . -53.53(9) ?
    C35 Ru2 P2 C20 . . . . 128.55(8) ?
    Ru3 Ru2 P2 C20 . . . . -154.44(6) ?
    Ru1 Ru2 P2 C20 . . . . -136.40(7) ?
    C33 Ru2 P2 C13 . . . . 158.65(9) ?
    C34 Ru2 P2 C13 . . . . 65.45(9) ?
    C35 Ru2 P2 C13 . . . . -112.47(8) ?
    Ru3 Ru2 P2 C13 . . . . -35.46(7) ?
    Ru1 Ru2 P2 C13 . . . . -17.42(7) ?
    C38 Ru3 P3 O11 . . . . -134.82(9) ?
    C37 Ru3 P3 O11 . . . . -48.23(8) ?
    C36 Ru3 P3 O11 . . . . 133.59(9) ?
    Ru1 Ru3 P3 O11 . . . . 43.34(8) ?
    Ru2 Ru3 P3 O11 . . . . 43.64(6) ?
    C38 Ru3 P3 O10 . . . . 104.49(9) ?
    C37 Ru3 P3 O10 . . . . -168.93(8) ?
    C36 Ru3 P3 O10 . . . . 12.90(9) ?
    Ru1 Ru3 P3 O10 . . . . -77.35(7) ?
    Ru2 Ru3 P3 O10 . . . . -77.05(6) ?
    C38 Ru3 P3 O12 . . . . -16.47(9) ?
    C37 Ru3 P3 O12 . . . . 70.12(8) ?
    C36 Ru3 P3 O12 . . . . -108.06(9) ?
    Ru1 Ru3 P3 O12 . . . . 161.70(6) ?
    Ru2 Ru3 P3 O12 . . . . 161.99(6) ?
    O11 P3 O10 C39 . . . . 41.17(17) ?
    O12 P3 O10 C39 . . . . -60.61(16) ?
    Ru3 P3 O10 C39 . . . . 169.50(13) ?
    O10 P3 O11 C45 . . . . -101.64(17) ?
    O12 P3 O11 C45 . . . . 4.36(18) ?
    Ru3 P3 O11 C45 . . . . 133.72(15) ?
    O11 P3 O12 C51 . . . . 171.31(14) ?
    O10 P3 O12 C51 . . . . -82.04(15) ?
    Ru3 P3 O12 C51 . . . . 43.10(16) ?
    C7 P1 C1 C6 . . . . 134.78(14) ?
    C13 P1 C1 C6 . . . . -119.06(15) ?
    Ru1 P1 C1 C6 . . . . 7.96(16) ?
    C7 P1 C1 C2 . . . . -48.53(18) ?
    C13 P1 C1 C2 . . . . 57.63(17) ?
    Ru1 P1 C1 C2 . . . . -175.35(13) ?
    C6 C1 C2 C3 . . . . 0.6(3) ?
    P1 C1 C2 C3 . . . . -176.01(15) ?
    C6 C1 C2 C26 . . . . -179.09(19) ?
    P1 C1 C2 C26 . . . . 4.3(3) ?
    C1 C2 C3 C4 . . . . -0.9(3) ?
    C26 C2 C3 C4 . . . . 178.8(2) ?
    C2 C3 C4 C5 . . . . 0.6(3) ?
    C3 C4 C5 C6 . . . . 0.0(3) ?
    C4 C5 C6 C1 . . . . -0.3(3) ?
    C2 C1 C6 C5 . . . . 0.0(3) ?
    P1 C1 C6 C5 . . . . 176.86(15) ?
    C1 P1 C7 C12 . . . . 136.24(15) ?
    C13 P1 C7 C12 . . . . 32.35(16) ?
    Ru1 P1 C7 C12 . . . . -92.52(15) ?
    C1 P1 C7 C8 . . . . -50.30(17) ?
    C13 P1 C7 C8 . . . . -154.19(16) ?
    Ru1 P1 C7 C8 . . . . 80.94(16) ?
    C12 C7 C8 C9 . . . . -3.3(3) ?
    P1 C7 C8 C9 . . . . -176.75(15) ?
    C12 C7 C8 C27 . . . . 176.9(2) ?
    P1 C7 C8 C27 . . . . 3.5(3) ?
    C7 C8 C9 C10 . . . . 2.0(3) ?
    C27 C8 C9 C10 . . . . -178.2(2) ?
    C8 C9 C10 C11 . . . . 0.7(3) ?
    C9 C10 C11 C12 . . . . -1.9(3) ?
    C10 C11 C12 C7 . . . . 0.5(3) ?
    C8 C7 C12 C11 . . . . 2.1(3) ?
    P1 C7 C12 C11 . . . . 175.78(16) ?
    C7 P1 C13 P2 . . . . -109.17(11) ?
    C1 P1 C13 P2 . . . . 141.51(10) ?
    Ru1 P1 C13 P2 . . . . 12.54(12) ?
    C14 P2 C13 P1 . . . . -114.17(11) ?
    C20 P2 C13 P1 . . . . 135.39(11) ?
    Ru2 P2 C13 P1 . . . . 6.53(12) ?
    C20 P2 C14 C19 . . . . 136.37(14) ?
    C13 P2 C14 C19 . . . . 31.34(16) ?
    Ru2 P2 C14 C19 . . . . -92.83(14) ?
    C20 P2 C14 C15 . . . . -51.51(16) ?
    C13 P2 C14 C15 . . . . -156.53(14) ?
    Ru2 P2 C14 C15 . . . . 79.29(15) ?
    C19 C14 C15 C16 . . . . -1.6(3) ?
    P2 C14 C15 C16 . . . . -173.70(14) ?
    C19 C14 C15 C28 . . . . 177.78(17) ?
    P2 C14 C15 C28 . . . . 5.6(3) ?
    C14 C15 C16 C17 . . . . 1.0(3) ?
    C28 C15 C16 C17 . . . . -178.40(19) ?
    C15 C16 C17 C18 . . . . 0.0(3) ?
    C16 C17 C18 C19 . . . . -0.3(3) ?
    C17 C18 C19 C14 . . . . -0.3(3) ?
    C15 C14 C19 C18 . . . . 1.2(3) ?
    P2 C14 C19 C18 . . . . 173.59(15) ?
    C14 P2 C20 C25 . . . . 131.38(14) ?
    C13 P2 C20 C25 . . . . -121.42(15) ?
    Ru2 P2 C20 C25 . . . . 5.38(17) ?
    C14 P2 C20 C21 . . . . -50.36(18) ?
    C13 P2 C20 C21 . . . . 56.84(17) ?
    Ru2 P2 C20 C21 . . . . -176.36(13) ?
    C25 C20 C21 C22 . . . . -0.6(3) ?
    P2 C20 C21 C22 . . . . -178.81(15) ?
    C25 C20 C21 C29 . . . . 178.70(19) ?
    P2 C20 C21 C29 . . . . 0.5(3) ?
    C20 C21 C22 C23 . . . . 0.5(3) ?
    C29 C21 C22 C23 . . . . -178.9(2) ?
    C21 C22 C23 C24 . . . . 0.0(3) ?
    C22 C23 C24 C25 . . . . -0.4(3) ?
    C23 C24 C25 C20 . . . . 0.2(3) ?
    C21 C20 C25 C24 . . . . 0.2(3) ?
    P2 C20 C25 C24 . . . . 178.59(15) ?
    C32 Ru1 C30 O1 . . . . -103(9) ?
    C31 Ru1 C30 O1 . . . . 72(9) ?
    P1 Ru1 C30 O1 . . . . 162(9) ?
    Ru3 Ru1 C30 O1 . . . . -12(9) ?
    Ru2 Ru1 C30 O1 . . . . -32(10) ?
    C30 Ru1 C31 O2 . . . . 30.3(13) ?
    C32 Ru1 C31 O2 . . . . 116.5(13) ?
    P1 Ru1 C31 O2 . . . . -75.9(13) ?
    Ru3 Ru1 C31 O2 . . . . 132.7(13) ?
    Ru2 Ru1 C31 O2 . . . . -168.3(13) ?
    C30 Ru1 C32 O3 . . . . -26.6(14) ?
    C31 Ru1 C32 O3 . . . . -112.6(15) ?
    P1 Ru1 C32 O3 . . . . 79.9(14) ?
    Ru3 Ru1 C32 O3 . . . . -128.7(14) ?
    Ru2 Ru1 C32 O3 . . . . 171.6(14) ?
    C34 Ru2 C33 O4 . . . . 79(6) ?
    C35 Ru2 C33 O4 . . . . -108(6) ?
    P2 Ru2 C33 O4 . . . . -18(6) ?
    Ru3 Ru2 C33 O4 . . . .  17E1(10)
                                    ?
    Ru1 Ru2 C33 O4 . . . . 147(6) ?
    C33 Ru2 C34 O5 . . . . -20.8(15) ?
    C35 Ru2 C34 O5 . . . . -117.7(15) ?
    P2 Ru2 C34 O5 . . . . 81.2(15) ?
    Ru3 Ru2 C34 O5 . . . . -126.9(15) ?
    Ru1 Ru2 C34 O5 . . . . 173.4(15) ?
    C33 Ru2 C35 O6 . . . . 28.4(15) ?
    C34 Ru2 C35 O6 . . . . 125.5(15) ?
    P2 Ru2 C35 O6 . . . . -73.3(15) ?
    Ru3 Ru2 C35 O6 . . . . 134.7(15) ?
    Ru1 Ru2 C35 O6 . . . . -166.3(15) ?
    C38 Ru3 C36 O7 . . . . -51.3(15) ?
    C37 Ru3 C36 O7 . . . . -48(3) ?
    P3 Ru3 C36 O7 . . . . 53.0(15) ?
    Ru1 Ru3 C36 O7 . . . . -152.4(15) ?
    Ru2 Ru3 C36 O7 . . . . 147.4(15) ?
    C38 Ru3 C37 O8 . . . . 39.4(12) ?
    C36 Ru3 C37 O8 . . . . 36(3) ?
    P3 Ru3 C37 O8 . . . . -64.9(12) ?
    Ru1 Ru3 C37 O8 . . . . 140.5(12) ?
    Ru2 Ru3 C37 O8 . . . . -159.4(12) ?
    C37 Ru3 C38 O9 . . . . 5(3) ?
    C36 Ru3 C38 O9 . . . . -175(3) ?
    P3 Ru3 C38 O9 . . . . 96(3) ?
    Ru1 Ru3 C38 O9 . . . . -83(3) ?
    Ru2 Ru3 C38 O9 . . . . -79(3) ?
    P3 O10 C39 C40 . . . . 69.4(2) ?
    P3 O10 C39 C44 . . . . -112.13(19) ?
    C44 C39 C40 C41 . . . . 1.8(3) ?
    O10 C39 C40 C41 . . . . -179.8(2) ?
    C39 C40 C41 C42 . . . . -1.3(4) ?
    C40 C41 C42 C43 . . . . -0.1(4) ?
    C41 C42 C43 C44 . . . . 1.2(4) ?
    C42 C43 C44 C39 . . . . -0.7(4) ?
    C40 C39 C44 C43 . . . . -0.7(3) ?
    O10 C39 C44 C43 . . . . -179.2(2) ?
    P3 O11 C45 C50 . . . . 101.4(2) ?
    P3 O11 C45 C46 . . . . -84.0(2) ?
    C50 C45 C46 C47 . . . . -1.1(3) ?
    O11 C45 C46 C47 . . . . -175.6(2) ?
    C45 C46 C47 C48 . . . . 0.2(4) ?
    C46 C47 C48 C49 . . . . 0.7(4) ?
    C47 C48 C49 C50 . . . . -0.6(4) ?
    C46 C45 C50 C49 . . . . 1.1(3) ?
    O11 C45 C50 C49 . . . . 175.58(19) ?
    C48 C49 C50 C45 . . . . -0.3(3) ?
    P3 O12 C51 C52 . . . . 44.4(2) ?
    P3 O12 C51 C56 . . . . -136.63(14) ?
    C56 C51 C52 C53 . . . . 2.5(3) ?
    O12 C51 C52 C53 . . . . -178.57(17) ?
    C51 C52 C53 C54 . . . . -1.4(3) ?
    C52 C53 C54 C55 . . . . -0.8(3) ?
    C53 C54 C55 C56 . . . . 2.0(3) ?
    C52 C51 C56 C55 . . . . -1.3(3) ?
    O12 C51 C56 C55 . . . . 179.73(16) ?
    C54 C55 C56 C51 . . . . -1.0(3) ?
loop_
    _geom_hbond_atom_site_label_D
    _geom_hbond_atom_site_label_H
    _geom_hbond_atom_site_label_A
    _geom_hbond_site_symmetry_A
    _geom_hbond_distance_DH
    _geom_hbond_distance_HA
    _geom_hbond_distance_DA
    _geom_hbond_angle_DHA
    _geom_hbond_publ_flag
    C42 H42A O1 1_545 0.95 2.52 3.384(3) 151 yes
    C56 H56A O8 2_656 0.95 2.59 3.343(3) 136 yes
_iucr_refine_instructions_details
;
TITL iak108m in P-1 (100K)
CELL  0.71073   12.8185   14.9912   16.6456    83.374    81.380    74.099
ZERR  2           0.0004    0.0004    0.0005     0.001     0.001     0.001
LATT   1
SFAC  C  H  P  Ru Cl O
UNIT  116 94 6 6 12 24
TEMP -173.000
SIZE 0.211 0.301 0.456
L.S. 10
BOND $H
FMAP 2 1 60
OMIT -4 65
OMIT -3 -3 1
OMIT -1 1 3
OMIT 3 -3 1
OMIT 0 2 0
OMIT -5 -6 3
OMIT 0 -2 8
OMIT -1 -3 2
OMIT 1 0 2
OMIT -1 1 1
OMIT -4 2 2
OMIT -3 2 2
OMIT -2 1 1
OMIT -7 4 3
OMIT -6 5 4
OMIT -4 1 2
OMIT 2 4 5
OMIT 0 0 7
OMIT 1 3 5
OMIT -1 -3 -2
OMIT -3 0 5
OMIT -4 4 3
OMIT -1 -6 10
PLAN 20
ACTA
CONF
WGHT    0.043300    5.457500
FVAR       0.28181
RU1   4    0.240263    0.185552    0.760162    11.00000    0.01275    0.01008 =
         0.01143   -0.00222   -0.00121   -0.00347
RU2   4    0.139490    0.042574    0.741319    11.00000    0.01249    0.01028 =
         0.01241   -0.00223   -0.00257   -0.00334
RU3   4    0.371742    0.004225    0.726241    11.00000    0.01249    0.01098 =
         0.01448   -0.00314   -0.00173   -0.00259
CL1   5    0.255616    0.523609    0.330760    11.00000    0.03446    0.03828 =
         0.05087    0.01496   -0.00521   -0.00953
CL2   5    0.125380    0.456371    0.469090    11.00000    0.02433    0.03834 =
         0.04385   -0.00702    0.00476   -0.00606
CL3   5    0.360337    0.389652    0.451628    11.00000    0.02575    0.02706 =
         0.05051   -0.00613   -0.01406    0.00041
CL4   5    0.528521    0.701755   -0.025183    11.00000    0.06785    0.19727 =
         0.09281    0.03912   -0.00870   -0.04499
CL5   5    0.428934    0.573363    0.079603    11.00000    0.12061    0.11552 =
         0.05409    0.02612    0.00900    0.00436
CL6   5    0.295061    0.737033    0.003492    11.00000    0.06804    0.10840 =
         0.05388   -0.02674   -0.01618    0.00182
P1    3    0.072190    0.286761    0.806108    11.00000    0.01406    0.01094 =
         0.00978   -0.00201   -0.00118   -0.00400
P2    3   -0.034761    0.147187    0.739370    11.00000    0.01271    0.01163 =
         0.01051   -0.00194   -0.00206   -0.00378
P3    3    0.400412   -0.145314    0.700990    11.00000    0.01289    0.01228 =
         0.01419   -0.00325   -0.00097   -0.00377
O1    6    0.411106    0.293896    0.747500    11.00000    0.02076    0.02527 =
         0.03645   -0.00864    0.00016   -0.01153
O2    6    0.286421    0.134799    0.938079    11.00000    0.03118    0.02198 =
         0.01752   -0.00043   -0.00685   -0.00538
O3    6    0.217395    0.239201    0.578513    11.00000    0.02834    0.02018 =
         0.01513   -0.00129   -0.00245   -0.00542
O4    6    0.086297   -0.141600    0.735276    11.00000    0.02389    0.01591 =
         0.02928   -0.00242   -0.00466   -0.00815
O5    6    0.126180    0.008889    0.927823    11.00000    0.03324    0.02859 =
         0.01686    0.00068   -0.00682   -0.01252
O6    6    0.167712    0.056459    0.553941    11.00000    0.02338    0.02743 =
         0.01592   -0.00653   -0.00037   -0.00912
O7    6    0.377610   -0.065114    0.907261    11.00000    0.04865    0.02648 =
         0.01823   -0.00355   -0.00823    0.00193
O8    6    0.397578    0.060563    0.542903    11.00000    0.02159    0.02717 =
         0.02037    0.00182    0.00107   -0.00192
O9    6    0.600001    0.033212    0.712552    11.00000    0.02052    0.02825 =
         0.04610   -0.00696   -0.00644   -0.01071
O10   6    0.378182   -0.209874    0.782952    11.00000    0.02276    0.01335 =
         0.01608   -0.00264    0.00037   -0.00727
O11   6    0.329263   -0.168107    0.638916    11.00000    0.01453    0.02000 =
         0.01964   -0.00862   -0.00245   -0.00405
O12   6    0.519639   -0.201419    0.660051    11.00000    0.01250    0.01633 =
         0.01689   -0.00548   -0.00152   -0.00336
C1    1    0.044456    0.411162    0.770208    11.00000    0.01948    0.01131 =
         0.01214   -0.00164   -0.00264   -0.00370
C2    1   -0.050152    0.479842    0.797887    11.00000    0.02168    0.01347 =
         0.01439   -0.00322   -0.00060   -0.00233
C3    1   -0.063674    0.570675    0.761433    11.00000    0.02689    0.01273 =
         0.01788   -0.00211   -0.00301   -0.00133
AFIX  43
H3A   2   -0.127379    0.617275    0.778898    11.00000   -1.20000
AFIX   0
C4    1    0.012657    0.594954    0.700757    11.00000    0.03237    0.01324 =
         0.01874    0.00137   -0.00477   -0.00512
AFIX  43
H4A   2    0.001272    0.657343    0.677704    11.00000   -1.20000
AFIX   0
C5    1    0.105783    0.527630    0.673878    11.00000    0.02608    0.01679 =
         0.01782    0.00217   -0.00071   -0.00750
AFIX  43
H5A   2    0.158630    0.543455    0.632369    11.00000   -1.20000
AFIX   0
C6    1    0.120754    0.436572    0.708547    11.00000    0.01965    0.01436 =
         0.01520   -0.00078   -0.00082   -0.00512
AFIX  43
H6A   2    0.184309    0.390472    0.689939    11.00000   -1.20000
AFIX   0
C7    1    0.048049    0.281720    0.917916    11.00000    0.01697    0.01342 =
         0.01046   -0.00174   -0.00139   -0.00454
C8    1    0.095370    0.330861    0.963186    11.00000    0.02183    0.01897 =
         0.01280   -0.00264   -0.00238   -0.00817
C9    1    0.077244    0.319329    1.048422    11.00000    0.02876    0.02682 =
         0.01267   -0.00369   -0.00388   -0.01019
AFIX  43
H9A   2    0.106812    0.353652    1.079473    11.00000   -1.20000
AFIX   0
C10   1    0.017737    0.259650    1.089003    11.00000    0.02877    0.02781 =
         0.01234    0.00030   -0.00152   -0.00769
AFIX  43
H10A  2    0.006159    0.253756    1.146876    11.00000   -1.20000
AFIX   0
C11   1   -0.024777    0.208550    1.044017    11.00000    0.02459    0.02306 =
         0.01548    0.00193    0.00067   -0.00774
AFIX  43
H11A  2   -0.063854    0.165917    1.070965    11.00000   -1.20000
AFIX   0
C12   1   -0.009917    0.220041    0.959413    11.00000    0.01896    0.01576 =
         0.01433   -0.00119   -0.00058   -0.00657
AFIX  43
H12A  2   -0.039779    0.185245    0.929041    11.00000   -1.20000
AFIX   0
C13   1   -0.051404    0.261394    0.779527    11.00000    0.01447    0.01341 =
         0.01452   -0.00425   -0.00279   -0.00213
AFIX  23
H13A  2   -0.082889    0.310703    0.738419    11.00000   -1.20000
H13B  2   -0.105746    0.266315    0.828890    11.00000   -1.20000
AFIX   0
C14   1   -0.066222    0.179261    0.634058    11.00000    0.01252    0.01282 =
         0.01120   -0.00157   -0.00165   -0.00358
C15   1   -0.102051    0.119957    0.590870    11.00000    0.01508    0.01521 =
         0.01260   -0.00207   -0.00212   -0.00520
C16   1   -0.113958    0.144609    0.508416    11.00000    0.01868    0.02060 =
         0.01405   -0.00210   -0.00386   -0.00705
AFIX  43
H16A  2   -0.139163    0.105538    0.479100    11.00000   -1.20000
AFIX   0
C17   1   -0.090078    0.224404    0.468107    11.00000    0.02081    0.02435 =
         0.01277    0.00076   -0.00411   -0.00724
AFIX  43
H17A  2   -0.098857    0.239524    0.412080    11.00000   -1.20000
AFIX   0
C18   1   -0.053200    0.281893    0.510619    11.00000    0.02195    0.01837 =
         0.01528    0.00288   -0.00349   -0.00712
AFIX  43
H18A  2   -0.036183    0.336509    0.483712    11.00000   -1.20000
AFIX   0
C19   1   -0.041383    0.259234    0.592290    11.00000    0.01682    0.01450 =
         0.01461   -0.00051   -0.00225   -0.00521
AFIX  43
H19A  2   -0.015822    0.298761    0.620846    11.00000   -1.20000
AFIX   0
C20   1   -0.153372    0.113520    0.798393    11.00000    0.01583    0.01838 =
         0.01108   -0.00160   -0.00051   -0.00692
C21   1   -0.262231    0.167944    0.798373    11.00000    0.01593    0.02340 =
         0.01535   -0.00202   -0.00110   -0.00619
C22   1   -0.344948    0.135240    0.847194    11.00000    0.01760    0.03307 =
         0.02066   -0.00333    0.00217   -0.01013
AFIX  43
H22A  2   -0.418633    0.171099    0.847352    11.00000   -1.20000
AFIX   0
C23   1   -0.322371    0.051700    0.895520    11.00000    0.02366    0.03579 =
         0.01842   -0.00124    0.00251   -0.01636
AFIX  43
H23A  2   -0.380136    0.031172    0.928056    11.00000   -1.20000
AFIX   0
C24   1   -0.215585   -0.001258    0.895980    11.00000    0.02702    0.02549 =
         0.01587    0.00182   -0.00131   -0.01343
AFIX  43
H24A  2   -0.199290   -0.058189    0.928992    11.00000   -1.20000
AFIX   0
C25   1   -0.132009    0.029854    0.847406    11.00000    0.02139    0.01949 =
         0.01365   -0.00022   -0.00159   -0.00856
AFIX  43
H25A  2   -0.058678   -0.006736    0.847624    11.00000   -1.20000
AFIX   0
C26   1   -0.137644    0.462045    0.864554    11.00000    0.02873    0.01726 =
         0.02480   -0.00361    0.00895   -0.00024
AFIX  33
H26A  2   -0.194812    0.520022    0.872976    11.00000   -1.50000
H26B  2   -0.105275    0.439268    0.915205    11.00000   -1.50000
H26C  2   -0.169591    0.415303    0.848721    11.00000   -1.50000
AFIX   0
C27   1    0.163917    0.395203    0.924751    11.00000    0.03648    0.03212 =
         0.01742   -0.00287   -0.00363   -0.02295
AFIX  33
H27A  2    0.188155    0.421670    0.967540    11.00000   -1.50000
H27B  2    0.120405    0.445481    0.891014    11.00000   -1.50000
H27C  2    0.227822    0.360351    0.890671    11.00000   -1.50000
AFIX   0
C28   1   -0.127184    0.030842    0.628336    11.00000    0.02813    0.01966 =
         0.01626   -0.00058   -0.00487   -0.01385
AFIX  33
H28A  2   -0.150574    0.001192    0.587228    11.00000   -1.50000
H28B  2   -0.185796    0.044387    0.673825    11.00000   -1.50000
H28C  2   -0.061564   -0.011134    0.648373    11.00000   -1.50000
AFIX   0
C29   1   -0.295874    0.260226    0.749711    11.00000    0.01495    0.02794 =
         0.02856    0.00379   -0.00249   -0.00296
AFIX  33
H29A  2   -0.375433    0.284798    0.759458    11.00000   -1.50000
H29B  2   -0.273535    0.251711    0.691567    11.00000   -1.50000
H29C  2   -0.260513    0.304125    0.766491    11.00000   -1.50000
AFIX   0
C30   1    0.345518    0.253594    0.752303    11.00000    0.01607    0.01483 =
         0.01857   -0.00392   -0.00078   -0.00354
C31   1    0.267493    0.147476    0.871904    11.00000    0.01945    0.01414 =
         0.01767   -0.00128   -0.00283   -0.00479
C32   1    0.223875    0.214232    0.645914    11.00000    0.01724    0.01405 =
         0.01526   -0.00379   -0.00101   -0.00451
C33   1    0.108008   -0.072484    0.737209    11.00000    0.01547    0.01478 =
         0.01725   -0.00230   -0.00261   -0.00403
C34   1    0.135016    0.025454    0.858544    11.00000    0.01987    0.01644 =
         0.01836   -0.00113   -0.00581   -0.00589
C35   1    0.161534    0.054426    0.623330    11.00000    0.01522    0.01570 =
         0.01757   -0.00408   -0.00158   -0.00508
C36   1    0.368443   -0.035121    0.841812    11.00000    0.02521    0.01680 =
         0.01898   -0.00537   -0.00423   -0.00062
C37   1    0.379835    0.043599    0.611240    11.00000    0.01407    0.01542 =
         0.02120   -0.00179   -0.00143   -0.00187
C38   1    0.515011    0.021193    0.720385    11.00000    0.01971    0.01639 =
         0.02588   -0.00492   -0.00504   -0.00489
C39   1    0.372749   -0.301904    0.784179    11.00000    0.02200    0.01403 =
         0.01652   -0.00190   -0.00012   -0.00667
C40   1    0.464297   -0.372696    0.762883    11.00000    0.02331    0.01626 =
         0.02792   -0.00272    0.00228   -0.00390
AFIX  43
H40A  2    0.533644   -0.360394    0.746922    11.00000   -1.20000
AFIX   0
C41   1    0.452211   -0.462870    0.765436    11.00000    0.03443    0.01545 =
         0.03807   -0.00370    0.00452   -0.00429
AFIX  43
H41A  2    0.513816   -0.512346    0.749926    11.00000   -1.20000
AFIX   0
C42   1    0.350907   -0.481057    0.790453    11.00000    0.04217    0.01736 =
         0.04329   -0.00225    0.00175   -0.01433
AFIX  43
H42A  2    0.343458   -0.542570    0.791903    11.00000   -1.20000
AFIX   0
C43   1    0.261342   -0.409209    0.813139    11.00000    0.03335    0.02348 =
         0.03738    0.00097   -0.00002   -0.01609
AFIX  43
H43A  2    0.192486   -0.421710    0.831171    11.00000   -1.20000
AFIX   0
C44   1    0.271150   -0.318813    0.809797    11.00000    0.02183    0.01883 =
         0.02594    0.00061    0.00070   -0.00770
AFIX  43
H44A  2    0.209340   -0.269285    0.824797    11.00000   -1.20000
AFIX   0
C45   1    0.364002   -0.225771    0.573962    11.00000    0.01517    0.01835 =
         0.01820   -0.00621   -0.00415   -0.00316
C46   1    0.404756   -0.189041    0.499540    11.00000    0.02611    0.02769 =
         0.01940   -0.00496   -0.00160   -0.00836
AFIX  43
H46A  2    0.413811   -0.127718    0.493697    11.00000   -1.20000
AFIX   0
C47   1    0.432156   -0.243477    0.433587    11.00000    0.03691    0.04072 =
         0.01893   -0.00812   -0.00150   -0.00674
AFIX  43
H47A  2    0.460412   -0.219360    0.382144    11.00000   -1.20000
AFIX   0
C48   1    0.418448   -0.333108    0.442457    11.00000    0.03873    0.03607 =
         0.02658   -0.01797   -0.01005    0.00067
AFIX  43
H48A  2    0.438032   -0.370352    0.397329    11.00000   -1.20000
AFIX   0
C49   1    0.376369   -0.367809    0.516898    11.00000    0.03591    0.02069 =
         0.03433   -0.01119   -0.01428   -0.00334
AFIX  43
H49A  2    0.366453   -0.428844    0.522542    11.00000   -1.20000
AFIX   0
C50   1    0.348079   -0.314253    0.584248    11.00000    0.02505    0.01964 =
         0.02427   -0.00523   -0.00695   -0.00711
AFIX  43
H50A  2    0.318804   -0.337942    0.635524    11.00000   -1.20000
AFIX   0
C51   1    0.616669   -0.195154    0.684230    11.00000    0.01355    0.01130 =
         0.01819   -0.00316   -0.00171   -0.00210
C52   1    0.630695   -0.198982    0.765801    11.00000    0.01856    0.01753 =
         0.01778   -0.00192   -0.00329   -0.00325
AFIX  43
H52A  2    0.574293   -0.207469    0.807617    11.00000   -1.20000
AFIX   0
C53   1    0.729674   -0.190067    0.784982    11.00000    0.02230    0.01953 =
         0.02556   -0.00216   -0.01091   -0.00301
AFIX  43
H53A  2    0.740094   -0.191072    0.840428    11.00000   -1.20000
AFIX   0
C54   1    0.812549   -0.179801    0.724075    11.00000    0.01677    0.01748 =
         0.03739    0.00037   -0.00946   -0.00462
AFIX  43
H54A  2    0.879181   -0.173012    0.737711    11.00000   -1.20000
AFIX   0
C55   1    0.798254   -0.179415    0.642434    11.00000    0.01498    0.01671 =
         0.03262    0.00070   -0.00076   -0.00470
AFIX  43
H55A  2    0.856138   -0.174389    0.600719    11.00000   -1.20000
AFIX   0
C56   1    0.699397   -0.186376    0.621965    11.00000    0.01706    0.01423 =
         0.02005   -0.00113   -0.00020   -0.00350
AFIX  43
H56A  2    0.688776   -0.185145    0.566536    11.00000   -1.20000
AFIX   0
C57   1    0.245033    0.427468    0.400161    11.00000    0.02034    0.01890 =
         0.03148   -0.00662   -0.00339   -0.00335
AFIX  13
H57A  2    0.241110    0.375675    0.368834    11.00000   -1.20000
AFIX   0
C58   1    0.419394    0.648498   -0.007952    11.00000    0.05830    0.10587 =
         0.03646    0.01427   -0.00533   -0.00944
AFIX  13
H58A  2    0.420986    0.613118   -0.055703    11.00000   -1.20000
HKLF 4
REM  iak108m in P-1 (100K)
REM R1 =  0.0306 for  20112 Fo > 4sig(Fo)  and  0.0338 for all  21719 data
REM    739 parameters refined using      0 restraints
END
WGHT      0.0433      5.4576
REM Highest difference peak  0.801,  deepest hole -2.350,  1-sigma level  0.118
Q1    1   0.5692  0.6033 -0.0197  11.00000  0.05    0.80
Q2    1   0.5786  0.5442 -0.0212  11.00000  0.05    0.68
Q3    1   0.3488  0.6753  0.0234  11.00000  0.05    0.65
Q4    1   0.3611  0.6938  0.0198  11.00000  0.05    0.62
Q5    1   0.4814  0.5415  0.0059  11.00000  0.05    0.61
Q6    1   0.1132  0.4905  0.4387  11.00000  0.05    0.60
Q7    1   0.4098 -0.0349  0.7430  11.00000  0.05    0.59
Q8    1   0.0045  0.2243  0.7796  11.00000  0.05    0.58
Q9    1   0.2641  0.4784  0.3165  11.00000  0.05    0.56
Q10   1   0.5000  0.5000  0.0000  10.50000  0.05    0.54
Q11   1   0.6807 -0.1927  0.7759  11.00000  0.05    0.53
Q12   1   0.0000  0.2078  1.0013  11.00000  0.05    0.52
Q13   1   0.3157  0.4039  0.4861  11.00000  0.05    0.52
Q14   1  -0.0193  0.5830  0.7336  11.00000  0.05    0.51
Q15   1   0.4415  0.5912  0.0205  11.00000  0.05    0.50
Q16   1   0.3254 -0.3149  0.8002  11.00000  0.05    0.50
Q17   1   0.0634  0.5588  0.6927  11.00000  0.05    0.50
Q18   1   0.4184 -0.3374  0.7812  11.00000  0.05    0.50
Q19   1   0.1169  0.4798  0.6872  11.00000  0.05    0.49
Q20   1   0.5344  0.6577  0.0216  11.00000  0.05    0.49
;
