# Supplementary material for: [μ-Bis(di-o-tolyl­phosphan­yl)methane-1:2κ2 P:P′]nona­carbonyl-1κ3 C,2κ3 C,3κ3 C-(triphenyl phosphite-3κP)-triangulo-triruthenium(0) chloro­form disolvate
Source: Acta Crystallogr Sect E Struct Rep Online. 2012 May 26;68(Pt 6):m812–3. doi: 10.1107/S1600536812023227 (PMC3379136; doi:10.1107/S1600536812023227)
Supplement: Supplementary file 2 [file e-68-0m812-Isup2.hkl]

# 
# h,k,l, Fc-squared, Fo-squared, sigma(Fo-squared) and status flag 
# 
data_I
_shelx_title ' iak108m in P-1 (100K)' 
_shelx_refln_list_code          4 
_shelx_F_calc_maximum      364.42 
_exptl_crystal_F_000      1540.00 
_reflns_d_resolution_high  0.6614 
 
loop_ 
 _symmetry_equiv_pos_as_xyz 
 'x, y, z' 
 '-x, -y, -z' 
 
_cell_length_a    12.8185 
_cell_length_b    14.9912 
_cell_length_c    16.6456 
_cell_angle_alpha  83.374 
_cell_angle_beta   81.380 
_cell_angle_gamma  74.099 
 
_shelx_F_squared_multiplier     1.000 
 
loop_ 
 _refln_index_h 
 _refln_index_k 
 _refln_index_l 
 _refln_F_squared_calc 
 _refln_F_squared_meas 
 _refln_F_squared_sigma 
 _refln_observed_status 
   2   0   0     1586.26     1639.00     27.79 o 
   3   0   0     4660.57     5205.31     79.44 o 
   4   0   0    41254.17    46618.70    685.70 o 
   5   0   0     1363.45     1721.62     42.21 o 
   6   0   0     7102.24     7416.21     92.19 o 
   7   0   0      408.97      620.09     11.59 o 
   8   0   0    34321.51    34837.05    343.14 o 
   9   0   0     2454.03     2417.82     40.66 o 
  10   0   0     7366.81     7138.14     99.73 o 
  11   0   0     1231.09     1195.74     21.07 o 
  12   0   0     2646.05     2632.90     37.19 o 
  13   0   0     1308.36     1230.82     21.51 o 
  14   0   0       80.35      103.00      7.84 o 
  15   0   0       87.98       74.60      6.92 o 
  16   0   0     1241.32     1158.71     22.25 o 
  17   0   0        0.03       -2.92      6.42 o 
  18   0   0     1609.32     1727.48     28.43 o 
 -18   1   0        0.25      -10.62      5.31 o 
 -17   1   0        0.50      -15.91      7.95 o 
 -16   1   0        0.47       -3.24      5.22 o 
 -15   1   0      123.13      152.23      9.14 o 
 -14   1   0      886.23      845.63     18.11 o 
 -13   1   0     1815.62     1918.94     28.47 o 
 -12   1   0     6553.00     6711.56     70.74 o 
 -11   1   0     4989.90     4893.45     53.49 o 
 -10   1   0       87.32       72.44      5.40 o 
  -9   1   0        1.37       12.35      4.20 o 
  -8   1   0     1041.36     1353.85     20.76 o 
  -7   1   0     1306.35     1212.31     18.29 o 
  -6   1   0     2441.97     2097.35     26.38 o 
  -5   1   0     7423.85     7525.63    245.93 o 
  -2   1   0     1099.37      685.09     43.98 o 
  -1   1   0     1929.58     2779.93     61.08 o 
   2   1   0    41159.00    38224.02    558.06 o 
   3   1   0    17615.82    18852.49    291.08 o 
   4   1   0     7340.81     8404.33    126.43 o 
   6   1   0     2190.12     2203.38     32.01 o 
   7   1   0     1534.37     1632.99     26.42 o 
   8   1   0    30420.70    29804.64    341.73 o 
   9   1   0     9384.51     8744.59    144.70 o 
  10   1   0        3.88       16.62      3.62 o 
  11   1   0       12.39       46.23      6.16 o 
  12   1   0        4.24        0.66      3.91 o 
  13   1   0     2787.75     2716.69     38.77 o 
  14   1   0        1.92        5.73      5.58 o 
  15   1   0      139.54      103.43      7.67 o 
  16   1   0      537.68      508.21     14.48 o 
  17   1   0     3793.25     4047.92     50.79 o 
  18   1   0     1963.07     1930.03     32.94 o 
 -17   2   0      142.92      156.60     10.84 o 
 -16   2   0      955.25      960.58     20.91 o 
 -15   2   0       79.48       88.84      7.72 o 
 -14   2   0     1978.58     1902.79     29.43 o 
 -13   2   0      198.24      219.26     10.49 o 
 -12   2   0     7797.13     7638.08     79.28 o 
 -11   2   0      569.79      583.35     13.95 o 
 -10   2   0      821.99      776.13     14.94 o 
  -9   2   0      460.94      504.47     12.00 o 
  -8   2   0    17667.06    17488.85    175.92 o 
  -7   2   0     1840.03     2152.05     25.56 o 
  -6   2   0     1000.22     1083.26     16.39 o 
  -5   2   0     2120.26     1187.16     20.14 o 
  -4   2   0   132802.05   124813.19   1817.47 o 
  -3   2   0    93872.36    98748.96   1163.92 o 
  -2   2   0     4298.54     4245.24     53.12 o 
  -1   2   0     5591.70     4363.57     65.70 o 
   2   2   0      446.52      206.47      7.60 o 
   3   2   0     2203.39     2818.69    139.86 o 
   4   2   0    29102.67    28569.19    418.11 o 
   5   2   0     1515.15     2001.60     36.31 o 
   6   2   0    18800.91    18622.18    909.95 o 
   7   2   0     9684.59     9592.34    219.83 o 
   8   2   0     9500.08     9602.50    116.65 o 
   9   2   0     3270.49     3786.72     69.30 o 
  10   2   0     2103.04     1844.63     41.53 o 
  11   2   0      652.22      630.47     21.12 o 
  12   2   0     1939.24     1754.23     27.51 o 
  13   2   0      196.49      146.50      9.31 o 
  14   2   0       84.30       69.28      8.55 o 
  15   2   0      500.20      491.46     14.83 o 
  16   2   0     1058.29     1152.47     21.75 o 
  17   2   0     3407.86     3670.78     46.94 o 
  18   2   0      300.37      328.55     14.57 o 
 -17   3   0      190.59      208.53     20.45 o 
 -16   3   0      503.09      444.83     15.61 o 
 -15   3   0       97.15       88.37      8.05 o 
 -14   3   0     3879.91     4014.93     49.76 o 
 -13   3   0      809.17      887.79     18.85 o 
 -12   3   0     3831.00     3774.63     45.70 o 
 -11   3   0     1733.14     1693.42     25.36 o 
 -10   3   0       17.83       23.87      5.84 o 
  -9   3   0      282.23      289.41     12.98 o 
  -8   3   0     5611.09     5622.91     63.11 o 
  -7   3   0      148.31      171.41      8.49 o 
  -6   3   0     3013.74     3326.57     35.63 o 
  -5   3   0     9329.52     7834.63     84.51 o 
  -4   3   0    26158.05    29347.71    295.07 o 
  -3   3   0        1.89      211.30     23.39 o 
  -2   3   0    31852.21    31169.55    484.85 o 
  -1   3   0     2133.64     2180.77     35.80 o 
   0   3   0       45.02      226.61     37.00 o 
   1   3   0     8708.26     7507.82    105.08 o 
   2   3   0     2003.65     2164.22     32.32 o 
   4   3   0    74239.70    64504.18   6543.14 o 
   5   3   0    20817.15    20181.72    235.46 o 
   6   3   0    19758.49    17922.99    253.14 o 
   7   3   0      480.65      251.99     11.57 o 
   8   3   0     2983.78     2935.12     41.67 o 
   9   3   0     6946.96     6929.17    132.15 o 
  10   3   0       24.79       27.69      5.58 o 
  11   3   0      867.88      916.61     17.38 o 
  12   3   0     4178.31     4081.86     66.87 o 
  13   3   0     7884.10     7955.37     89.66 o 
  14   3   0     6361.33     6178.82     73.63 o 
  15   3   0       26.21       14.79      7.38 o 
  16   3   0      141.86      108.05      9.32 o 
  17   3   0     1730.37     1635.10     29.06 o 
  18   3   0       34.23       50.70     10.38 o 
 -17   4   0      178.60      166.39     15.68 o 
 -16   4   0     8690.48     8680.58     94.02 o 
 -15   4   0      818.58      869.17     20.23 o 
 -14   4   0      615.32      608.32     16.27 o 
 -13   4   0      168.51      200.51     10.41 o 
 -12   4   0     3631.42     3727.29     45.81 o 
 -11   4   0       85.53       61.59      6.88 o 
 -10   4   0     1233.41     1311.45     21.32 o 
  -9   4   0     1031.86     1038.26     18.01 o 
  -8   4   0    15268.88    15531.61    183.56 o 
  -7   4   0      608.29      560.45     10.44 o 
  -6   4   0      169.12      214.55     10.90 o 
  -5   4   0     2152.88     1806.72     21.87 o 
  -4   4   0     6309.51     6090.64     69.71 o 
  -3   4   0    30518.75    25148.32   3797.31 o 
  -2   4   0     1734.20     3187.52    158.37 o 
  -1   4   0     1476.29     1788.40     31.44 o 
   0   4   0    39582.86    40758.29    591.94 o 
   1   4   0     3783.05     4467.15     45.39 o 
   2   4   0     4184.50     4370.90    137.13 o 
   3   4   0    37122.30    35091.61   1847.64 o 
   5   4   0     2390.30     3528.49     69.71 o 
   6   4   0     4042.78     3247.40    199.81 o 
   7   4   0     6022.25     5864.05     73.37 o 
   8   4   0       50.56       34.46      5.52 o 
   9   4   0       46.66       19.05      6.01 o 
  10   4   0       91.31      106.00      8.31 o 
  11   4   0        2.33        0.09      3.32 o 
  12   4   0     2379.55     2391.11     33.61 o 
  13   4   0     2194.84     2148.60     32.21 o 
  14   4   0     3250.58     3328.73     45.36 o 
  15   4   0     1775.17     1802.19     30.27 o 
  16   4   0      162.55      150.95      9.41 o 
  17   4   0       59.17       39.61      6.83 o 
  18   4   0        1.68       -3.49      9.12 o 
  19   4   0      558.64      480.45     20.21 o 
 -16   5   0     5207.11     5432.58     65.82 o 
 -15   5   0      286.77      381.64     17.70 o 
 -14   5   0      399.74      421.86     14.24 o 
 -13   5   0      303.22      309.29     12.26 o 
 -12   5   0     4131.24     4047.64     62.70 o 
 -11   5   0      151.97      173.64      9.07 o 
 -10   5   0        3.04        4.71      3.90 o 
  -9   5   0     1624.13     1633.90     24.28 o 
  -8   5   0    23933.02    23896.98    217.24 o 
  -7   5   0     2295.25     2272.26     25.32 o 
  -6   5   0        6.80       13.32      2.65 o 
  -5   5   0       21.00       37.93      3.55 o 
  -4   5   0     3410.24     2716.66     48.55 o 
  -3   5   0    18550.60    17940.29    178.67 o 
  -2   5   0      332.35      144.95      6.15 o 
  -1   5   0     2432.11     2014.27     35.35 o 
   0   5   0    43914.06    44785.09    437.03 o 
   1   5   0     9632.01    11156.31    109.93 o 
   2   5   0    38281.75    37938.28    575.19 o 
   4   5   0      119.90      201.83     10.07 o 
   5   5   0    50871.51    49291.76    480.50 o 
   6   5   0      300.29      520.28      7.91 o 
   7   5   0     3843.56     3821.22     38.14 o 
   8   5   0     7276.90     7297.09     77.10 o 
  10   5   0     6277.22     6284.01     86.27 o 
  11   5   0       13.06       21.14      4.36 o 
  12   5   0        7.48       15.28      9.06 o 
  13   5   0     4132.35     3865.87     49.36 o 
  14   5   0     1046.77     1085.81     21.96 o 
  15   5   0     4737.43     4777.95     60.28 o 
  16   5   0       36.76       31.82      6.30 o 
  17   5   0        1.48      -12.17      6.09 o 
  18   5   0      778.57      699.08     29.86 o 
  19   5   0       42.38       12.77     11.96 o 
 -16   6   0      316.22      284.33     39.03 o 
 -15   6   0      222.22      171.75     13.48 o 
 -14   6   0       11.33        3.94      7.49 o 
 -13   6   0       17.03        2.41      5.45 o 
 -12   6   0     1141.87     1009.34     20.59 o 
 -11   6   0      171.66      162.36      9.30 o 
 -10   6   0       35.70       63.31      6.95 o 
  -9   6   0     4175.91     3830.01     45.85 o 
  -8   6   0    10059.38     9751.61    106.39 o 
  -7   6   0     5578.01     5319.81     54.54 o 
  -6   6   0     2049.94     2286.98     44.39 o 
  -5   6   0       72.82      191.76      6.49 o 
  -4   6   0     2925.89     3237.94     34.15 o 
  -3   6   0      118.88      113.55      8.61 o 
  -2   6   0      111.36      116.63      5.00 o 
  -1   6   0    10042.68     9242.95     93.49 o 
   0   6   0    19238.84    22108.64    215.41 o 
   1   6   0    50590.56    52059.30    576.36 o 
   2   6   0    14088.57    16052.33    178.71 o 
   3   6   0     4999.95     4970.50     60.96 o 
   4   6   0      753.75      850.69     10.58 o 
   5   6   0     5306.63     4763.59     63.81 o 
   6   6   0     4769.55     4847.38     45.87 o 
   7   6   0      697.60      866.37     14.44 o 
   8   6   0     4005.72     4409.35    129.20 o 
   9   6   0    12067.75    11955.71    564.21 o 
  10   6   0     2283.47     2379.99     39.14 o 
  11   6   0     1330.05     1336.84     21.96 o 
  12   6   0      453.90      452.58     21.15 o 
  13   6   0      821.60      854.73     18.03 o 
  14   6   0     1940.53     2112.20     36.89 o 
  15   6   0      306.48      248.91     11.70 o 
  16   6   0     1128.31     1095.47     22.23 o 
  17   6   0       84.49       73.62      8.22 o 
  18   6   0       98.31       76.34     14.08 o 
  19   6   0      951.78      971.58     36.43 o 
 -16   7   0      133.89      133.92     14.25 o 
 -15   7   0      136.93      119.96     14.09 o 
 -14   7   0      685.69      715.01     21.00 o 
 -13   7   0      571.43      591.61     29.10 o 
 -12   7   0     6027.46     6019.83     89.18 o 
 -11   7   0       63.23       86.68      8.48 o 
 -10   7   0      818.91      769.69     18.75 o 
  -9   7   0       13.98       12.86      4.83 o 
  -8   7   0       78.98       64.24      6.78 o 
  -7   7   0     4327.94     4653.31     49.57 o 
  -6   7   0     5318.87     5005.98     46.74 o 
  -5   7   0      122.95      169.25      6.05 o 
  -4   7   0     7275.14     7180.31     62.28 o 
  -3   7   0     3138.74     3235.42     64.20 o 
  -2   7   0    24841.46    25878.40    205.67 o 
  -1   7   0    11753.73    12281.56    109.53 o 
   0   7   0    10653.92     9632.04     86.55 o 
   1   7   0     6533.69     5007.99     52.80 o 
   2   7   0     3964.36     4453.56     46.28 o 
   3   7   0     7444.24     7677.74     70.96 o 
   4   7   0        0.90       15.15      1.86 o 
   5   7   0       90.77      113.32      7.02 o 
   6   7   0     1417.56     1243.37     15.48 o 
   7   7   0      244.96      257.93      6.43 o 
   8   7   0      675.71      686.26     12.71 o 
   9   7   0    10204.23    10395.97    202.25 o 
  10   7   0      728.19      659.38     12.66 o 
  11   7   0      195.37      182.05      7.91 o 
  12   7   0      242.57      269.69     10.09 o 
  13   7   0        8.01        7.64      6.27 o 
  14   7   0      572.66      573.11     15.37 o 
  15   7   0       57.40       27.78      6.85 o 
  16   7   0      104.64       87.50      8.84 o 
  17   7   0     1411.20     1371.64     27.77 o 
  18   7   0      171.28      174.49     18.36 o 
  19   7   0      846.92      899.81     35.76 o 
 -15   8   0      173.28      162.60     14.00 o 
 -14   8   0      550.23      485.65     18.05 o 
 -13   8   0     2494.69     2302.55     39.71 o 
 -12   8   0     2762.15     2971.36     46.07 o 
 -11   8   0      398.58      487.92     16.66 o 
 -10   8   0       36.07        8.20      5.96 o 
  -9   8   0      251.39      217.92     10.95 o 
  -8   8   0        5.81        6.39      4.61 o 
  -7   8   0     2462.87     2441.81     35.22 o 
  -6   8   0      947.31      801.20     13.46 o 
  -5   8   0      436.03      413.67      9.32 o 
  -4   8   0     2905.41     3000.87     30.40 o 
  -3   8   0    12508.15    12003.68     93.31 o 
  -2   8   0     7986.27     8020.99     96.38 o 
  -1   8   0      388.63      560.23      9.26 o 
   0   8   0     3361.39     3407.29     38.77 o 
   1   8   0    10394.36    10217.49    103.87 o 
   2   8   0      140.85      268.53      4.77 o 
   3   8   0     5483.37     4619.03     40.86 o 
   4   8   0      689.79      687.90      8.64 o 
   5   8   0     3550.62     3573.06     29.97 o 
   6   8   0     4798.33     4492.60     40.60 o 
   7   8   0      815.48      720.24     11.49 o 
   8   8   0      770.61      403.48     24.95 o 
   9   8   0     6385.22     6279.02     89.00 o 
  10   8   0     2925.97     3041.75     34.51 o 
  11   8   0    12778.09    13055.13    121.30 o 
  12   8   0     2464.26     2481.34     34.06 o 
  13   8   0      145.26      117.41      9.01 o 
  14   8   0        3.34       -0.06      8.92 o 
  15   8   0     2035.81     2083.36     36.76 o 
  16   8   0     1036.67      975.30     23.27 o 
  17   8   0     2642.24     2605.00     42.71 o 
  18   8   0      242.18      243.52     22.69 o 
  19   8   0     2624.02     2644.99     63.90 o 
 -14   9   0        6.17       -4.06      7.20 o 
 -13   9   0     1880.75     1915.11     35.99 o 
 -12   9   0       89.85      113.50     12.36 o 
 -11   9   0     3216.46     3063.68     46.72 o 
 -10   9   0     1225.04     1296.36     26.48 o 
  -9   9   0      413.51      468.15     19.53 o 
  -8   9   0     1517.81     1441.59     26.53 o 
  -7   9   0      107.50      108.35      7.05 o 
  -6   9   0     1472.59     1589.74     20.85 o 
  -5   9   0     8624.29     8655.62     75.91 o 
  -4   9   0     1912.37     1869.11     22.05 o 
  -3   9   0      749.16      845.24     12.08 o 
  -2   9   0     2129.56     2200.01     22.12 o 
  -1   9   0    12597.62    12555.61    104.73 o 
   0   9   0     5000.95     5201.92     43.18 o 
   1   9   0      321.53      335.51      6.46 o 
   2   9   0      198.79      266.42      5.04 o 
   3   9   0       32.16      112.18      4.91 o 
   4   9   0      551.87      535.44      7.09 o 
   5   9   0    20613.46    20495.61    151.03 o 
   6   9   0     2066.84     2327.10     42.05 o 
   7   9   0     3364.13     3455.59     35.95 o 
   8   9   0       88.78       55.71      4.92 o 
   9   9   0      373.81      371.63      9.66 o 
  10   9   0     2058.87     2006.78     28.42 o 
  11   9   0     2244.43     2439.18     33.35 o 
  12   9   0     4318.28     4434.64     53.44 o 
  13   9   0     3424.80     3475.00     52.30 o 
  14   9   0      372.70      354.46     14.39 o 
  15   9   0     4173.20     4121.29     60.83 o 
  16   9   0      847.76      833.13     26.72 o 
  17   9   0      404.00      394.68     14.58 o 
  18   9   0     1001.11     1114.35     78.47 o 
 -14  10   0      165.90      180.21     14.49 o 
 -13  10   0       28.17       12.63      7.64 o 
 -12  10   0        1.36        2.62     10.47 o 
 -11  10   0     4333.25     4538.24     62.74 o 
 -10  10   0      159.67      174.66     11.81 o 
  -9  10   0       16.80        3.84      5.62 o 
  -8  10   0     1807.58     1952.80     32.82 o 
  -7  10   0     6942.32     7208.36    107.43 o 
  -6  10   0     3293.16     3145.14     34.25 o 
  -5  10   0      289.02      225.67      9.00 o 
  -4  10   0     3323.07     3541.21     36.23 o 
  -3  10   0     5593.86     5512.66     47.44 o 
  -2  10   0        4.64       18.84      2.95 o 
  -1  10   0     6873.54     7199.80     58.69 o 
   0  10   0        3.74       21.11      4.52 o 
   1  10   0     3302.14     3133.59     26.70 o 
   2  10   0     1768.13     1720.40     15.42 o 
   3  10   0     2681.56     2515.65     23.47 o 
   4  10   0      372.55      380.99      9.55 o 
   5  10   0     6493.76     6369.03     55.10 o 
   6  10   0       38.80       54.51      4.72 o 
   7  10   0    21784.65    21753.82    210.68 o 
   8  10   0      445.27      484.57     10.93 o 
   9  10   0      691.83      716.56     13.63 o 
  10  10   0       24.91       29.23      7.45 o 
  11  10   0     3866.61     3713.57     46.27 o 
  12  10   0      150.31      197.12      9.46 o 
  13  10   0     5927.95     5997.64     69.73 o 
  14  10   0      375.22      308.28     13.91 o 
  15  10   0     2472.05     2421.27     54.12 o 
  16  10   0      388.32      366.73     15.29 o 
  17  10   0      712.12      724.42     19.42 o 
  18  10   0      631.17      620.03     28.30 o 
 -13  11   0       17.63        7.60      7.74 o 
 -12  11   0      264.85      293.76     16.57 o 
 -11  11   0      510.73      521.05     29.45 o 
 -10  11   0      101.44       64.66     12.18 o 
  -9  11   0      128.21       73.79      8.92 o 
  -8  11   0      357.79      414.67     15.47 o 
  -7  11   0     5274.48     5213.03     57.74 o 
  -6  11   0      544.23      610.49     15.41 o 
  -5  11   0      201.04      216.25      8.32 o 
  -4  11   0     2810.65     2775.69     30.67 o 
  -3  11   0     3164.79     3269.37     34.19 o 
  -2  11   0     4115.13     4047.79     36.97 o 
  -1  11   0      110.77      105.62      6.38 o 
   0  11   0      262.83      232.10      6.16 o 
   1  11   0     5445.19     5627.91     41.49 o 
   2  11   0      202.80      211.47      5.18 o 
   3  11   0        2.47       39.52     14.53 o 
   4  11   0     1630.44     1631.45     21.73 o 
   5  11   0      228.86      249.09      6.95 o 
   6  11   0     4938.77     4817.48     43.98 o 
   7  11   0     7364.12     7576.34     73.13 o 
   8  11   0      265.47      307.69      9.30 o 
   9  11   0       81.56       78.60      5.53 o 
  10  11   0      168.20      180.21      9.25 o 
  11  11   0      567.98      543.32     15.08 o 
  12  11   0       74.89       95.18      7.57 o 
  13  11   0     1541.20     1509.65     27.73 o 
  14  11   0      871.05      858.28     28.50 o 
  15  11   0     2119.09     2263.33     40.03 o 
  16  11   0     4232.23     4480.33     66.08 o 
  17  11   0      516.44      501.90     16.21 o 
  18  11   0       10.10        0.85     10.54 o 
 -12  12   0        2.58      -14.71      8.68 o 
 -11  12   0      880.90      863.22     28.79 o 
 -10  12   0      730.55      688.47     24.62 o 
  -9  12   0     1128.55     1193.06     36.70 o 
  -8  12   0      694.92      801.05     21.40 o 
  -7  12   0     8424.96     8231.80     84.79 o 
  -6  12   0      222.71      240.77      9.77 o 
  -5  12   0     5996.63     6072.40     58.24 o 
  -4  12   0     3522.82     3428.56     40.57 o 
  -3  12   0     3001.14     3173.63     37.64 o 
  -2  12   0      454.27      502.10     11.09 o 
  -1  12   0      966.00      846.35     13.94 o 
   0  12   0     1540.82     1524.26     18.08 o 
   1  12   0    13814.75    13689.51     97.89 o 
   2  12   0      276.37      275.50     10.01 o 
   3  12   0     7747.07     7446.75     68.39 o 
   4  12   0     1086.65      994.97     20.14 o 
   5  12   0      162.00      149.88      7.18 o 
   6  12   0     3788.07     3845.01     37.09 o 
   7  12   0        6.29       14.51      3.90 o 
   8  12   0       26.67       19.02      4.04 o 
   9  12   0     2645.47     2539.43     31.58 o 
  10  12   0       15.23       25.33      4.67 o 
  11  12   0     2835.67     2695.68     56.68 o 
  12  12   0        2.30       -6.29      5.00 o 
  13  12   0     2330.29     2223.32     46.11 o 
  14  12   0     2125.08     2179.63     34.06 o 
  15  12   0      291.00      301.84     14.69 o 
  16  12   0      552.67      526.70     18.12 o 
  17  12   0      320.53      311.28     13.50 o 
  18  12   0        3.34       12.23     10.56 o 
 -12  13   0      115.89      123.64     14.47 o 
 -11  13   0     4454.99     4447.65     76.74 o 
 -10  13   0      847.28      896.53     37.78 o 
  -9  13   0       16.69       -2.36      7.96 o 
  -8  13   0      323.89      282.06     13.98 o 
  -7  13   0     2758.91     2917.49     44.30 o 
  -6  13   0     2912.80     3130.23     40.19 o 
  -5  13   0      402.98      384.49     12.85 o 
  -4  13   0     2578.79     2573.86     33.71 o 
  -3  13   0     3097.39     3027.30     37.04 o 
  -2  13   0        9.14       38.76      5.00 o 
  -1  13   0     2325.71     2185.67     32.00 o 
   0  13   0      249.88      353.45     10.48 o 
   1  13   0     2663.80     2547.64     30.81 o 
   2  13   0     5368.06     5019.10     43.58 o 
   3  13   0     4984.88     4924.39     45.87 o 
   4  13   0     1640.11     1613.95     18.54 o 
   5  13   0     1622.54     1484.28     19.21 o 
   6  13   0     2109.30     2012.71     23.36 o 
   7  13   0     1329.22     1336.53     20.74 o 
   8  13   0      997.68     1058.09     18.27 o 
   9  13   0      397.92      420.62     11.82 o 
  10  13   0      927.11      933.30     20.55 o 
  11  13   0     2743.63     2791.29     35.42 o 
  12  13   0     2706.52     2714.71     39.21 o 
  13  13   0     1775.49     1734.73     31.27 o 
  14  13   0     2167.61     2310.14     35.92 o 
  15  13   0       68.10       53.82     10.34 o 
  16  13   0      106.37       88.48      9.51 o 
  17  13   0      101.26       65.47      8.21 o 
 -11  14   0     1650.00     1739.65     42.96 o 
 -10  14   0      659.57      667.34     34.28 o 
  -9  14   0     3099.07     3074.17     70.04 o 
  -8  14   0      514.42      507.99     17.78 o 
  -7  14   0     1602.05     1634.88     31.31 o 
  -6  14   0        3.70       18.23      5.77 o 
  -5  14   0      639.40      654.12     16.15 o 
  -4  14   0        0.56       -1.34      5.20 o 
  -3  14   0     5401.11     5307.65     64.00 o 
  -2  14   0     2239.14     2391.97     35.18 o 
  -1  14   0     2731.81     2703.32     34.10 o 
   0  14   0      390.04      373.74     10.98 o 
   1  14   0       44.54       48.71      5.98 o 
   2  14   0     7800.90     8331.64     80.39 o 
   3  14   0     3926.64     3842.29     35.76 o 
   4  14   0     2188.29     2029.40     22.23 o 
   5  14   0     1569.57     1547.90     20.39 o 
   6  14   0      894.75      926.25     14.88 o 
   7  14   0     3361.06     3319.06     39.53 o 
   8  14   0      243.10      225.97     12.09 o 
   9  14   0      336.97      348.86     11.66 o 
  10  14   0     3628.00     3519.63     42.18 o 
  11  14   0     1399.14     1340.55     22.71 o 
  12  14   0     3452.14     3390.26     46.72 o 
  13  14   0       98.87       76.06      8.02 o 
  14  14   0        2.84       -4.66      5.60 o 
  15  14   0      228.28      258.25     12.52 o 
  16  14   0        3.78      -12.02      6.01 o 
  17  14   0       14.40       -0.23      6.23 o 
 -10  15   0      666.71      669.94     31.74 o 
  -9  15   0     2994.36     2988.86     70.09 o 
  -8  15   0       95.82       95.04     11.97 o 
  -7  15   0       20.07        6.80      6.61 o 
  -6  15   0       81.74       65.48      8.37 o 
  -5  15   0      589.94      511.32     16.36 o 
  -4  15   0      338.96      377.23     28.59 o 
  -3  15   0     3826.79     3910.05     60.81 o 
  -2  15   0      784.81      844.60     21.99 o 
  -1  15   0     8803.20     8848.66     97.70 o 
   0  15   0     2605.95     2728.89     38.40 o 
   1  15   0     1790.06     1845.27     30.40 o 
   2  15   0      945.94      898.36     18.66 o 
   3  15   0     1514.01     1631.30     23.40 o 
   4  15   0      681.64      808.57     13.13 o 
   5  15   0      736.97      773.33     12.58 o 
   6  15   0      260.78      271.40      8.77 o 
   7  15   0     5408.45     5403.31     58.48 o 
   8  15   0     1964.02     1993.91     37.35 o 
   9  15   0     1745.18     1663.28     25.87 o 
  10  15   0     2987.24     2989.63     51.89 o 
  11  15   0     1299.95     1296.25     22.77 o 
  12  15   0     1226.67     1178.12     32.81 o 
  13  15   0      572.61      593.62     17.10 o 
  14  15   0      283.72      315.04     13.67 o 
  15  15   0     2708.71     2721.18     41.69 o 
  16  15   0        3.55      -12.00      7.07 o 
  17  15   0      321.81      287.78     14.51 o 
  -9  16   0        3.91      -16.66      8.33 o 
  -8  16   0        4.58      -13.07     12.57 o 
  -7  16   0     1910.49     1841.73     33.95 o 
  -6  16   0        5.43       -0.94      6.17 o 
  -5  16   0      165.51      174.68     11.17 o 
  -4  16   0      500.15      437.71     15.46 o 
  -3  16   0       39.61       59.91      7.82 o 
  -2  16   0     9793.58     9893.74    109.23 o 
  -1  16   0     3458.54     3658.87     55.63 o 
   0  16   0      945.30      871.22     19.70 o 
   1  16   0     1402.52     1352.29     24.72 o 
   2  16   0        0.89        6.07      4.96 o 
   3  16   0     1227.90     1282.76     26.76 o 
   4  16   0       99.37       83.30      8.74 o 
   5  16   0     2141.33     2108.19     23.74 o 
   6  16   0      966.10      911.67     15.64 o 
   7  16   0     1898.30     1861.03     35.36 o 
   8  16   0     5163.59     5126.97     57.35 o 
   9  16   0       27.56       47.73      7.80 o 
  10  16   0      877.41      835.12     20.09 o 
  11  16   0      586.53      650.69     16.24 o 
  12  16   0     1545.60     1629.08     29.83 o 
  13  16   0      723.23      763.23     19.88 o 
  14  16   0      832.70      834.24     21.04 o 
  15  16   0     1364.39     1437.77     28.85 o 
  16  16   0     1504.29     1491.08     33.51 o 
  -8  17   0       38.10       -2.90     10.59 o 
  -7  17   0     1660.06     1738.52     41.52 o 
  -6  17   0      207.97      207.16     13.04 o 
  -5  17   0     2384.34     2380.46     39.09 o 
  -4  17   0        3.00        3.27      6.24 o 
  -3  17   0     1697.09     1834.37     32.35 o 
  -2  17   0     5203.10     5043.26     77.62 o 
  -1  17   0        9.59       12.57      7.34 o 
   0  17   0      719.77      688.56     20.37 o 
   1  17   0      256.65      201.01     10.95 o 
   2  17   0       71.81       82.61      7.85 o 
   3  17   0     2937.71     2846.73     39.88 o 
   4  17   0        1.85        4.58      5.09 o 
   5  17   0      567.69      551.97     17.49 o 
   6  17   0     3500.60     3698.12     39.58 o 
   7  17   0      382.03      358.09     12.85 o 
   8  17   0     1211.57     1200.78     22.71 o 
   9  17   0        0.06       10.51      5.67 o 
  10  17   0      196.92      190.58     10.45 o 
  11  17   0      499.14      474.20     17.78 o 
  12  17   0        1.98       -0.79      5.90 o 
  13  17   0        0.14      -10.90      5.59 o 
  14  17   0      868.16      903.72     22.50 o 
  15  17   0        5.30       30.77      7.70 o 
  -7  18   0      692.44      714.53     22.43 o 
  -6  18   0     4487.40     4601.58     63.57 o 
  -5  18   0     2066.63     2140.86     37.85 o 
  -4  18   0      803.42      796.55     21.42 o 
  -3  18   0       27.46       23.63      8.20 o 
  -2  18   0      619.74      693.84     21.72 o 
  -1  18   0      579.88      602.80     19.77 o 
   0  18   0       54.36       58.73      9.10 o 
   1  18   0     1121.42     1196.50     24.33 o 
   2  18   0     1940.33     2012.09     35.27 o 
   3  18   0      598.49      606.04     16.63 o 
   4  18   0     3863.23     3989.05     51.27 o 
   5  18   0     1408.78     1358.69     28.80 o 
   6  18   0      945.40      911.15     28.16 o 
   7  18   0       17.04       18.94      8.27 o 
   8  18   0       13.69       10.07      5.92 o 
   9  18   0      128.39      123.76      9.16 o 
  10  18   0       93.67      103.27      8.65 o 
  11  18   0      760.56      811.24     19.30 o 
  12  18   0      453.08      447.15     16.81 o 
  13  18   0       14.98       -6.13      6.42 o 
  14  18   0       82.68       55.67      8.93 o 
  15  18   0      344.11      328.78     17.90 o 
  -5  19   0      476.23      453.67     18.54 o 
  -4  19   0      759.82      678.22     21.13 o 
  -3  19   0     1081.83     1068.39     28.34 o 
  -2  19   0       51.92       86.82     10.92 o 
  -1  19   0      483.69      500.14     24.03 o 
   0  19   0       52.39       51.29      9.00 o 
   1  19   0       20.37       13.31      6.57 o 
   2  19   0     2450.47     2434.84     37.76 o 
   3  19   0       19.12       41.46      8.30 o 
   4  19   0     2219.80     2208.67     40.33 o 
   5  19   0       10.13       20.58      7.44 o 
   6  19   0       42.56       31.03      7.88 o 
   7  19   0       66.06       81.64     20.98 o 
   8  19   0      304.08      251.43     20.38 o 
   9  19   0        7.85        4.59      6.55 o 
  10  19   0      146.56      135.69      9.92 o 
  11  19   0       12.78       48.25      7.71 o 
  12  19   0     3347.02     3281.73     49.84 o 
  13  19   0      218.29      167.36     15.68 o 
  14  19   0       22.50        7.98      7.58 o 
  -4  20   0     1336.16     1317.10     32.92 o 
  -3  20   0     1038.76     1118.69     29.75 o 
  -2  20   0      453.75      479.14     20.10 o 
  -1  20   0     3310.48     3435.47     56.75 o 
   0  20   0      856.05      840.29     24.27 o 
   1  20   0      960.01     1017.45     26.76 o 
   2  20   0     1617.15     1544.36     28.82 o 
   3  20   0      121.86      125.93      9.68 o 
   4  20   0     2029.38     1998.40     32.49 o 
   5  20   0     2242.59     2342.03     55.51 o 
   6  20   0       14.93       11.12     10.64 o 
   7  20   0       26.92       23.25     12.10 o 
   8  20   0      784.25      703.10     40.30 o 
   9  20   0       20.77       -2.08      9.94 o 
  10  20   0      106.57       95.64     35.40 o 
  11  20   0     1057.80     1135.14     31.31 o 
  12  20   0     3277.59     3169.72     57.33 o 
  -1  21   0       28.54       33.61      9.99 o 
   0  21   0     5123.37     5231.39     76.91 o 
   1  21   0       31.75       25.38     11.06 o 
   2  21   0      170.71      198.72     11.80 o 
   3  21   0      443.61      440.96     15.53 o 
   4  21   0      633.81      618.74     17.47 o 
   5  21   0     1152.17     1172.53     27.71 o 
   6  21   0     1549.89     1541.63     89.43 o 
   7  21   0      260.80      240.69     21.98 o 
   8  21   0     2169.25     2147.21     57.38 o 
   9  21   0       95.92       76.73     15.49 o 
  10  21   0       35.97       23.62     12.09 o 
  11  21   0      578.01      555.16     28.48 o 
   1  22   0      256.17      250.92     21.01 o 
   2  22   0      222.40      178.88     13.49 o 
   3  22   0        0.14       -8.96      6.19 o 
   4  22   0      667.47      695.75     22.45 o 
   5  22   0       22.67       13.01      7.77 o 
   6  22   0      857.71      822.76     35.87 o 
   7  22   0      555.59      564.43     30.61 o 
   8  22   0     2809.16     2725.57     68.27 o 
  -8 -22   1      305.59      322.17     25.42 o 
  -7 -22   1     4354.62     4202.15     90.33 o 
  -6 -22   1       67.94       45.76     14.76 o 
  -5 -22   1      551.28      574.08     35.31 o 
  -4 -22   1       55.96       41.97      9.31 o 
  -3 -22   1      777.02      742.62     19.26 o 
  -2 -22   1        3.86        5.00      7.07 o 
 -10 -21   1      398.32      343.11     23.86 o 
  -9 -21   1      113.53       95.94     16.04 o 
  -8 -21   1       69.03       34.61     12.87 o 
  -7 -21   1     1798.12     1681.36     50.02 o 
  -6 -21   1        1.03       -4.89     10.92 o 
  -5 -21   1        7.05      -10.57     23.98 o 
  -4 -21   1      776.88      794.44     22.79 o 
  -3 -21   1      765.92      807.46     19.54 o 
  -2 -21   1      796.15      813.69     25.57 o 
  -1 -21   1      343.40      293.95     14.22 o 
   0 -21   1        3.89       23.44      8.84 o 
   1 -21   1     2632.91     2721.47     48.54 o 
 -12 -20   1      727.05      750.04     26.59 o 
 -11 -20   1     1490.06     1385.34     26.94 o 
 -10 -20   1      259.87      228.78     15.92 o 
  -9 -20   1       70.05       60.91     13.48 o 
  -8 -20   1      136.21      122.95     16.23 o 
  -7 -20   1      803.81      804.53     33.36 o 
  -6 -20   1     1305.51     1361.06     44.57 o 
  -5 -20   1      881.22      915.98     32.27 o 
  -4 -20   1     1277.35     1269.31     28.85 o 
  -3 -20   1     2316.69     2309.23     35.96 o 
  -2 -20   1       62.25       68.97      8.19 o 
  -1 -20   1       30.60       19.83      7.08 o 
   0 -20   1      762.99      830.07     23.55 o 
   1 -20   1     2264.48     2276.89     42.53 o 
   2 -20   1     1357.34     1428.51     32.93 o 
   3 -20   1       55.34       44.99     10.56 o 
 -13 -19   1      670.76      641.92     20.02 o 
 -12 -19   1      700.14      712.45     18.80 o 
 -11 -19   1     5875.78     5906.28     98.41 o 
 -10 -19   1       63.50       74.11      8.14 o 
  -9 -19   1      266.34      285.20     12.94 o 
  -8 -19   1       49.03       33.55      6.95 o 
  -7 -19   1      526.94      518.31     25.93 o 
  -6 -19   1     1036.44     1051.97     36.57 o 
  -5 -19   1     3286.09     3248.62     52.24 o 
  -4 -19   1       33.09       44.43      8.59 o 
  -3 -19   1     4541.68     4607.04     57.96 o 
  -2 -19   1      154.90      161.26     10.35 o 
  -1 -19   1     1239.98     1236.16     25.24 o 
   0 -19   1       36.32       24.05      7.88 o 
   1 -19   1     1077.52     1006.92     25.92 o 
   2 -19   1      468.83      458.44     18.63 o 
   3 -19   1      426.66      501.46     19.73 o 
   4 -19   1        0.10       -3.48      8.66 o 
   5 -19   1     4407.17     4668.65     72.66 o 
 -14 -18   1        4.10       -2.91      7.25 o 
 -13 -18   1        2.05      -11.48      6.46 o 
 -12 -18   1      625.58      610.17     16.93 o 
 -11 -18   1     1884.80     1896.77     30.44 o 
 -10 -18   1     1529.05     1499.23     26.31 o 
  -9 -18   1       75.36       65.62      7.59 o 
  -8 -18   1      574.32      549.98     15.72 o 
  -7 -18   1     2624.15     2595.32     36.52 o 
  -6 -18   1      421.00      418.63     12.77 o 
  -5 -18   1       16.27       13.17      6.76 o 
  -4 -18   1      732.37      706.36     17.04 o 
  -3 -18   1     4153.42     4197.43     53.43 o 
  -2 -18   1      667.45      706.95     17.99 o 
  -1 -18   1     1404.85     1423.54     26.57 o 
   0 -18   1      308.79      328.59     13.65 o 
   1 -18   1     1956.94     2032.77     38.26 o 
   2 -18   1       64.92       59.36      9.31 o 
   3 -18   1        0.76        8.66      9.01 o 
   4 -18   1       35.43       38.46      8.98 o 
   5 -18   1      964.77      966.40     24.15 o 
   6 -18   1     1863.94     1893.35     35.69 o 
   7 -18   1     3026.60     3182.43     49.79 o 
 -15 -17   1     3538.59     3585.76     51.20 o 
 -14 -17   1        8.73        8.81      6.89 o 
 -13 -17   1       74.05       51.81      8.08 o 
 -12 -17   1      386.44      370.79     13.93 o 
 -11 -17   1     1346.40     1396.94     24.82 o 
 -10 -17   1        0.28       -0.24      5.09 o 
  -9 -17   1     4638.51     4657.72     54.32 o 
  -8 -17   1       55.51       40.58      6.74 o 
  -7 -17   1     2800.73     2684.62     36.59 o 
  -6 -17   1      164.70      164.95      8.21 o 
  -5 -17   1      716.91      632.03     13.41 o 
  -4 -17   1     3727.43     3747.78     47.42 o 
  -3 -17   1     2615.47     2520.64     36.09 o 
  -2 -17   1     2035.72     2046.14     31.94 o 
  -1 -17   1      133.31       95.77      8.36 o 
   0 -17   1        1.61      -11.00      5.50 o 
   1 -17   1     3286.07     3265.09     51.78 o 
   2 -17   1       16.01       52.95      8.87 o 
   3 -17   1      180.28      186.04     12.83 o 
   4 -17   1      784.65      772.80     20.27 o 
   5 -17   1      378.86      424.29     16.37 o 
   6 -17   1     2489.73     2714.29     43.34 o 
   7 -17   1      272.91      213.26     13.74 o 
   8 -17   1      193.91      139.83     12.54 o 
 -16 -16   1      893.59      854.18     29.17 o 
 -15 -16   1     3948.02     3973.33     54.42 o 
 -14 -16   1      447.29      422.37     15.36 o 
 -13 -16   1        0.42       -5.20      5.58 o 
 -12 -16   1      210.48      189.65     10.30 o 
 -11 -16   1     1532.66     1437.06     24.66 o 
 -10 -16   1      173.76      168.32      9.56 o 
  -9 -16   1     1320.93     1295.78     22.99 o 
  -8 -16   1     1004.17      947.28     28.34 o 
  -7 -16   1     5794.48     5897.00     63.70 o 
  -6 -16   1     3053.29     3120.66     33.87 o 
  -5 -16   1     1174.30     1203.11     18.15 o 
  -4 -16   1       27.04       21.58      4.00 o 
  -3 -16   1       67.97       64.28      6.33 o 
  -2 -16   1      216.81      202.16     10.29 o 
  -1 -16   1      170.20      189.95     11.58 o 
   0 -16   1      787.30      813.10     26.61 o 
   1 -16   1     2070.99     2058.18     32.82 o 
   2 -16   1     1266.01     1305.86     28.80 o 
   3 -16   1     4844.97     4779.04     70.83 o 
   4 -16   1      925.58     1005.36     22.72 o 
   5 -16   1        0.71       -2.11      5.90 o 
   6 -16   1       63.84       62.36      8.54 o 
   7 -16   1        0.48      -11.42      6.09 o 
   8 -16   1      126.96       63.21      9.95 o 
   9 -16   1     1079.93     1110.83     26.81 o 
 -16 -15   1      114.02      109.01      9.76 o 
 -15 -15   1      885.97      927.01     21.30 o 
 -14 -15   1      308.99      268.98     12.42 o 
 -13 -15   1     1226.64     1318.67     25.80 o 
 -12 -15   1      419.48      431.25     13.51 o 
 -11 -15   1     3838.93     3770.75     45.40 o 
 -10 -15   1      216.82      242.56     10.72 o 
  -9 -15   1     1224.84     1154.55     20.89 o 
  -8 -15   1     1841.94     1785.20     26.75 o 
  -7 -15   1     3732.04     3507.36     43.10 o 
  -6 -15   1     2311.09     2287.72     26.46 o 
  -5 -15   1       30.97       49.14      4.92 o 
  -4 -15   1       13.88        8.61      3.83 o 
  -3 -15   1     3293.48     3187.91     31.40 o 
  -2 -15   1      473.97      466.31     11.87 o 
  -1 -15   1      242.12      232.39     10.33 o 
   0 -15   1      797.70      804.06     18.30 o 
   1 -15   1     1975.51     1960.65     31.04 o 
   2 -15   1     6504.92     6754.45    107.97 o 
   3 -15   1      678.45      703.27     18.34 o 
   4 -15   1       13.43        5.97      6.32 o 
   5 -15   1      110.70      115.93      9.43 o 
   6 -15   1      303.34      300.11     21.18 o 
   7 -15   1       13.74        9.40      6.73 o 
   8 -15   1      300.10      258.36     18.47 o 
   9 -15   1      609.62      633.03     39.80 o 
  10 -15   1     1819.95     1744.44     51.23 o 
 -17 -14   1       58.36       31.37     12.03 o 
 -16 -14   1       12.60      -11.38      5.69 o 
 -15 -14   1      437.63      442.98     14.57 o 
 -14 -14   1        3.22        0.72      5.71 o 
 -13 -14   1      327.94      262.55     12.30 o 
 -12 -14   1        9.13       16.04      5.84 o 
 -11 -14   1     5539.79     5526.21     59.75 o 
 -10 -14   1     1772.73     1761.52     26.18 o 
  -9 -14   1     5376.82     5295.13     56.93 o 
  -8 -14   1       11.64        3.89      4.26 o 
  -7 -14   1      802.78      787.77     16.04 o 
  -6 -14   1     2518.63     2393.37     26.69 o 
  -5 -14   1      751.84      699.18     20.74 o 
  -4 -14   1       31.59       25.00      4.29 o 
  -3 -14   1     7395.91     7442.03     61.25 o 
  -2 -14   1     1578.44     1662.05     19.84 o 
  -1 -14   1      445.69      408.10     10.94 o 
   0 -14   1     2154.24     2214.84     32.32 o 
   1 -14   1      922.72      916.20     19.19 o 
   2 -14   1     8116.18     7936.64     88.38 o 
   3 -14   1     1771.51     1720.62     38.18 o 
   4 -14   1      354.66      396.42     16.07 o 
   5 -14   1     1663.10     1635.60     29.00 o 
   6 -14   1      965.53      943.58     22.88 o 
   7 -14   1       11.04       12.58      5.97 o 
   8 -14   1        2.68        2.76      5.74 o 
   9 -14   1      552.44      547.63     19.07 o 
  10 -14   1     7573.21     7670.60    114.82 o 
  11 -14   1        0.33       -1.27     10.13 o 
 -17 -13   1       13.59       12.22     10.80 o 
 -16 -13   1      220.51      239.28     12.96 o 
 -15 -13   1     1483.39     1519.17     27.02 o 
 -14 -13   1       65.91       50.00      6.82 o 
 -13 -13   1      456.87      412.67     15.18 o 
 -12 -13   1      574.90      604.20     16.18 o 
 -11 -13   1     2684.14     2628.21     39.79 o 
 -10 -13   1     6114.01     6079.29     63.16 o 
  -9 -13   1     1505.07     1467.40     22.31 o 
  -8 -13   1     2329.70     2224.29     29.06 o 
  -7 -13   1     1978.92     1865.94     26.41 o 
  -6 -13   1        8.19        3.21      2.95 o 
  -5 -13   1      259.25      288.86      8.09 o 
  -4 -13   1       92.63      110.66      5.32 o 
  -3 -13   1     7713.07     7298.17     73.45 o 
  -2 -13   1    10315.60    10624.54     94.15 o 
  -1 -13   1     2185.42     2411.33     24.94 o 
   0 -13   1     2032.20     1975.15     27.29 o 
   1 -13   1     1870.34     1885.16     25.84 o 
   2 -13   1     3738.64     3855.01     43.79 o 
   3 -13   1     1130.00     1125.29     19.26 o 
   4 -13   1       21.71        6.05      4.89 o 
   5 -13   1     1728.26     1641.57     25.70 o 
   6 -13   1     2757.94     2904.13     38.09 o 
   7 -13   1      863.34      777.78     18.03 o 
   8 -13   1     2179.28     2118.91     32.33 o 
   9 -13   1      767.36      740.49     21.84 o 
  10 -13   1      927.56      943.94     29.67 o 
  11 -13   1      665.47      683.39     26.99 o 
  12 -13   1      758.77      828.81     29.41 o 
 -18 -12   1      453.91      409.50     43.57 o 
 -17 -12   1      381.27      323.51     25.57 o 
 -16 -12   1      218.58      209.97     19.00 o 
 -15 -12   1     1457.39     1431.30     29.43 o 
 -14 -12   1      397.84      395.37     13.36 o 
 -13 -12   1     2625.55     2555.39     36.95 o 
 -12 -12   1     3147.98     3077.09     60.23 o 
 -11 -12   1       83.89       77.09      6.40 o 
 -10 -12   1     1293.46     1332.74     20.74 o 
  -9 -12   1     1678.09     1713.49     23.95 o 
  -8 -12   1        1.62       20.74      4.12 o 
  -7 -12   1     2951.06     3044.60     35.34 o 
  -6 -12   1     1169.68     1239.67     18.98 o 
  -5 -12   1       55.71       62.81      4.27 o 
  -4 -12   1      126.07      159.24      5.66 o 
  -3 -12   1      202.71      250.43      6.81 o 
  -2 -12   1    10631.13    10372.39     92.68 o 
  -1 -12   1      915.09      903.66     12.87 o 
   0 -12   1     2299.26     2305.87     22.38 o 
   1 -12   1      452.89      423.44      9.05 o 
   2 -12   1     3627.11     3838.66     39.30 o 
   3 -12   1      535.65      518.88     12.41 o 
   4 -12   1      211.20      187.14      9.29 o 
   5 -12   1     1436.69     1468.76     23.31 o 
   6 -12   1     9670.89     9768.23     97.17 o 
   7 -12   1      197.90      260.47     15.06 o 
   8 -12   1     2750.40     3150.02     46.69 o 
   9 -12   1       96.32      131.38     14.46 o 
  10 -12   1      101.06      114.05     12.93 o 
  11 -12   1      376.06      341.45     19.77 o 
  12 -12   1       29.13       -4.20      9.56 o 
  13 -12   1      280.66      283.87     22.83 o 
 -18 -11   1        0.98      -10.36     15.23 o 
 -17 -11   1      158.72      150.62     16.37 o 
 -16 -11   1      629.33      706.24     17.91 o 
 -15 -11   1      570.55      541.12     17.04 o 
 -14 -11   1     2972.57     2827.44     49.73 o 
 -13 -11   1     2734.72     2662.13     37.31 o 
 -12 -11   1      366.98      334.67     11.79 o 
 -11 -11   1     1700.84     1498.23     24.54 o 
 -10 -11   1      321.33      346.73     10.02 o 
  -9 -11   1        4.03        0.97      3.42 o 
  -8 -11   1     1888.23     1895.95     24.72 o 
  -7 -11   1      921.28      917.57     15.43 o 
  -6 -11   1     1060.70     1066.92     16.71 o 
  -5 -11   1     2677.80     2756.49     27.74 o 
  -4 -11   1      101.93       98.10      4.42 o 
  -3 -11   1     1661.20     1652.84     21.84 o 
  -2 -11   1     4173.02     4142.42     46.58 o 
  -1 -11   1     1126.14     1128.76     12.68 o 
   0 -11   1     1498.43     1470.75     15.00 o 
   1 -11   1       21.86       32.98      3.58 o 
   2 -11   1      964.79     1016.74     15.39 o 
   3 -11   1      403.22      426.16     10.03 o 
   4 -11   1      406.71      411.02     10.14 o 
   5 -11   1     4753.08     4730.52     46.88 o 
   6 -11   1     5487.79     5573.02     54.24 o 
   7 -11   1     1044.62     1024.96     17.78 o 
   8 -11   1     3672.28     3750.39     45.74 o 
   9 -11   1      272.18      226.68     12.86 o 
  10 -11   1      137.16      102.53     10.19 o 
  11 -11   1        9.94       -3.67      8.06 o 
  12 -11   1       13.19        6.37      8.97 o 
  13 -11   1       64.49       55.69     11.35 o 
 -18 -10   1      146.99      114.54     16.16 o 
 -17 -10   1       65.97       51.68     12.80 o 
 -16 -10   1     3676.14     3691.89     56.03 o 
 -15 -10   1      683.68      763.14     21.76 o 
 -14 -10   1     5551.29     5806.76     78.75 o 
 -13 -10   1      511.11      531.55     14.30 o 
 -12 -10   1      310.95      331.31     11.33 o 
 -11 -10   1     1588.68     1593.28     27.65 o 
 -10 -10   1       69.88       74.90      7.18 o 
  -9 -10   1      819.62      837.58     14.56 o 
  -8 -10   1      500.03      556.16     11.60 o 
  -7 -10   1       63.09       48.84      4.55 o 
  -6 -10   1    30439.33    30180.46    260.94 o 
  -5 -10   1       56.72       51.81      3.58 o 
  -4 -10   1     1240.48     1235.13     17.29 o 
  -3 -10   1      415.71      447.76      8.41 o 
  -2 -10   1     1168.56     1288.03     15.24 o 
  -1 -10   1      329.79      438.58      7.63 o 
   0 -10   1      238.10      261.86      6.72 o 
   1 -10   1     5759.30     5540.81     43.66 o 
   2 -10   1     5957.30     5673.71     48.13 o 
   3 -10   1        2.22       30.27      3.78 o 
   4 -10   1    12242.13    12341.74    104.39 o 
   5 -10   1     1111.23     1075.96     16.41 o 
   6 -10   1      123.11       94.17      6.01 o 
   7 -10   1     1280.06     1429.94     20.67 o 
   8 -10   1      832.45      803.28     17.22 o 
   9 -10   1       20.99       13.17      5.98 o 
  10 -10   1     1366.66     1377.46     33.86 o 
  11 -10   1      106.96      116.91     10.85 o 
  12 -10   1     4390.56     4391.88     62.25 o 
  13 -10   1      117.36       87.91     10.32 o 
  14 -10   1       95.31      104.90     19.63 o 
 -18  -9   1     2630.22     2646.52    102.22 o 
 -17  -9   1     1563.68     1617.61     44.96 o 
 -16  -9   1       98.02       66.92      9.02 o 
 -15  -9   1      225.67      240.14     11.70 o 
 -14  -9   1     2342.95     2302.82     38.50 o 
 -13  -9   1     2049.16     2020.94     30.29 o 
 -12  -9   1       33.43       44.20      5.40 o 
 -11  -9   1     5038.34     4854.28     56.21 o 
 -10  -9   1     4742.96     4369.70     45.66 o 
  -9  -9   1     1096.34     1074.19     16.38 o 
  -8  -9   1     1929.60     1874.28     26.24 o 
  -7  -9   1      462.65      434.87     10.90 o 
  -6  -9   1    16337.21    15988.36    141.32 o 
  -5  -9   1     2302.02     2031.68     23.89 o 
  -4  -9   1      261.74      289.71      6.44 o 
  -3  -9   1        2.52       13.05      2.56 o 
  -2  -9   1    11493.03    11508.43     82.40 o 
  -1  -9   1       41.20       39.94      2.74 o 
   0  -9   1     3556.22     3998.12     34.24 o 
   1  -9   1      564.51      396.79      7.21 o 
   2  -9   1     9605.98     9574.00     92.20 o 
   3  -9   1        1.50        5.06      3.72 o 
   4  -9   1     3402.86     3512.40     32.67 o 
   5  -9   1     1336.17     1353.00     18.39 o 
   6  -9   1       21.65        8.86      3.72 o 
   7  -9   1     1256.49     1147.56     17.61 o 
   8  -9   1      578.79      595.04     14.16 o 
   9  -9   1      785.88      778.35     19.49 o 
  10  -9   1      898.07      923.07     22.07 o 
  11  -9   1     2460.86     2281.30     38.59 o 
  12  -9   1    10110.92    10388.29    120.63 o 
  13  -9   1      144.46      130.13     11.52 o 
  14  -9   1       42.62       24.26      9.51 o 
 -18  -8   1     1869.48     1993.88     88.05 o 
 -17  -8   1      366.53      360.71     38.09 o 
 -16  -8   1      794.37      738.80     28.50 o 
 -15  -8   1      133.37      117.60      8.46 o 
 -14  -8   1       27.28       10.61      5.80 o 
 -13  -8   1      607.82      607.66     16.61 o 
 -12  -8   1      687.90      655.55     14.49 o 
 -11  -8   1     3703.64     3654.32     44.21 o 
 -10  -8   1    12633.89    12453.10    126.69 o 
  -9  -8   1     2660.55     2553.49     29.14 o 
  -8  -8   1     1599.82      670.52     24.24 o 
  -7  -8   1      319.33      314.09      8.94 o 
  -6  -8   1      745.79      696.75      9.91 o 
  -5  -8   1     3049.92     3145.78     30.91 o 
  -4  -8   1     4134.23     3821.40     34.11 o 
  -3  -8   1     5693.82     5625.18     44.03 o 
  -2  -8   1      116.83      177.23      6.68 o 
  -1  -8   1      932.25      892.79     10.46 o 
   0  -8   1    13194.86    13330.02    100.40 o 
   1  -8   1     3597.56     3607.58     40.29 o 
   2  -8   1    10714.92    10329.20     87.07 o 
   3  -8   1     5936.52     5467.55     49.23 o 
   4  -8   1     5278.63     5202.43     47.71 o 
   5  -8   1      511.92      360.56      8.62 o 
   6  -8   1      868.14      958.76     14.94 o 
   7  -8   1     1292.74     1308.36     18.58 o 
   8  -8   1     1053.83     1081.41     18.85 o 
   9  -8   1      308.53      257.65     11.64 o 
  10  -8   1       11.00       11.12      5.62 o 
  11  -8   1     3159.66     3250.48     47.79 o 
  12  -8   1     2191.77     2015.54     35.84 o 
  13  -8   1      732.51      654.41     20.30 o 
  14  -8   1      876.74      921.91     24.35 o 
  15  -8   1       23.42       10.22      8.75 o 
 -19  -7   1      199.95      218.01     20.38 o 
 -18  -7   1     1827.81     1745.94     48.44 o 
 -17  -7   1      499.24      398.00     23.26 o 
 -16  -7   1     1907.71     1939.72     47.53 o 
 -15  -7   1       41.24       39.84      6.07 o 
 -14  -7   1       18.58       13.08      5.62 o 
 -13  -7   1      458.18      422.07     16.77 o 
 -12  -7   1      567.60      469.07     19.02 o 
 -11  -7   1     5429.27     5208.14     68.40 o 
 -10  -7   1    21592.44    22032.21    196.41 o 
  -9  -7   1        4.49        2.72      3.47 o 
  -7  -7   1      215.66      179.34      5.56 o 
  -6  -7   1      234.26      218.17      5.24 o 
  -5  -7   1      305.12      250.97      5.26 o 
  -4  -7   1     1057.79     1259.59     13.45 o 
  -3  -7   1       25.75       21.12      2.56 o 
  -2  -7   1    23965.35    22347.19    185.68 o 
  -1  -7   1    11789.45    10872.19     88.46 o 
   0  -7   1     3119.58     3082.09     34.64 o 
   1  -7   1     1679.00     1870.83     23.56 o 
   2  -7   1     7501.56     7903.19     66.84 o 
   3  -7   1     4395.36     4892.93     51.38 o 
   4  -7   1     1830.63     1834.52     20.32 o 
   5  -7   1      738.00      679.98     11.24 o 
   6  -7   1     4969.20     4944.07     52.22 o 
   7  -7   1     5049.69     5260.15     49.57 o 
   8  -7   1    15371.10    15261.74    141.03 o 
   9  -7   1     1593.00     1517.40     26.72 o 
  10  -7   1      139.68      178.83     10.52 o 
  11  -7   1     2307.80     2319.89     37.36 o 
  12  -7   1        1.89        3.48      6.47 o 
  13  -7   1     1462.65     1529.24     30.52 o 
  14  -7   1       86.69      110.00     10.55 o 
  15  -7   1        0.00      -13.34      6.67 o 
  16  -7   1      536.35      577.25     22.21 o 
 -19  -6   1      611.01      636.37     53.58 o 
 -18  -6   1       21.19      -23.66     16.36 o 
 -17  -6   1      637.83      641.43     48.60 o 
 -16  -6   1        1.48        6.20     17.08 o 
 -15  -6   1       58.77       58.69     10.94 o 
 -14  -6   1     2362.60     2411.37     34.91 o 
 -13  -6   1      541.50      498.95     13.89 o 
 -12  -6   1      141.94      155.11     12.27 o 
 -11  -6   1     6635.15     6902.75     74.79 o 
 -10  -6   1       48.81       40.13      8.19 o 
  -7  -6   1      915.22      883.11     21.23 o 
  -6  -6   1      570.83      553.92     11.96 o 
  -5  -6   1     1281.94     1170.58     27.66 o 
  -4  -6   1     5340.50     6072.73     56.44 o 
  -3  -6   1     5019.17     5206.39     47.71 o 
  -2  -6   1    13963.52    13534.28    188.92 o 
  -1  -6   1      134.96      102.06      4.52 o 
   0  -6   1     2953.34     2206.48     32.94 o 
   1  -6   1      629.46      321.60      7.36 o 
   2  -6   1      156.23      237.98      6.79 o 
   3  -6   1     2835.14     3069.27     29.16 o 
   4  -6   1      803.84      751.04     12.10 o 
   5  -6   1     2551.50     3038.76     32.00 o 
   6  -6   1       81.60       89.90      5.36 o 
   7  -6   1    17104.45    16995.73    139.41 o 
   8  -6   1     4874.05     4989.50     52.74 o 
   9  -6   1      138.62      145.24      7.96 o 
  10  -6   1      294.13      362.31     11.43 o 
  11  -6   1     2002.97     1900.47     28.91 o 
  12  -6   1      494.48      402.99     14.79 o 
  13  -6   1     2269.66     2365.02     35.25 o 
  14  -6   1      686.78      657.25     19.75 o 
  15  -6   1     1313.66     1216.46     28.10 o 
  16  -6   1      800.15      848.85     45.33 o 
 -19  -5   1      462.83      413.62     24.96 o 
 -18  -5   1     1329.11     1366.54     41.69 o 
 -17  -5   1      152.85      127.15     15.40 o 
 -16  -5   1      557.16      546.96     14.68 o 
 -15  -5   1      477.62      470.42     13.59 o 
 -14  -5   1    11221.29    11105.62    120.47 o 
 -13  -5   1      548.47      603.33     14.69 o 
 -12  -5   1      928.83      940.43     17.69 o 
 -11  -5   1     2739.45     2798.84     36.45 o 
 -10  -5   1       80.25       85.40      4.93 o 
  -8  -5   1      161.20      177.78      9.92 o 
  -7  -5   1      844.65      742.84     36.34 o 
  -6  -5   1    15743.66    14368.72    143.83 o 
  -5  -5   1      324.77      260.19      7.32 o 
  -4  -5   1    21151.18    22254.03    220.53 o 
  -2  -5   1       32.99       11.94     13.97 o 
  -1  -5   1     4461.15     3752.00     46.27 o 
   0  -5   1    38445.96    37821.74    367.45 o 
   1  -5   1     1395.66     1621.16     58.18 o 
   2  -5   1        3.57       46.42      3.62 o 
   3  -5   1     2348.95     2495.30     34.75 o 
   4  -5   1    15908.22    16928.70    169.83 o 
   5  -5   1     1793.82     1841.61     22.06 o 
   6  -5   1      754.68      643.46     10.77 o 
   7  -5   1     1339.30     1218.71     15.10 o 
   8  -5   1     1000.29     1036.59     15.72 o 
   9  -5   1    18682.92    18443.70    171.30 o 
  10  -5   1       55.33       36.16      5.26 o 
  11  -5   1       42.83       45.65      5.95 o 
  12  -5   1      673.36      619.46     16.02 o 
  13  -5   1     1379.94     1288.01     24.15 o 
  14  -5   1        9.07        9.32      5.76 o 
  15  -5   1     3718.39     3849.66     50.47 o 
  16  -5   1      659.15      674.52     19.49 o 
 -18  -4   1      685.02      632.76     24.86 o 
 -17  -4   1       17.48       -1.33     10.30 o 
 -16  -4   1       54.99       37.20      6.04 o 
 -15  -4   1     3554.02     3742.18     49.04 o 
 -14  -4   1     5151.70     5032.24     61.52 o 
 -13  -4   1     4458.88     4285.00     53.09 o 
 -12  -4   1      121.03      141.61      7.50 o 
 -11  -4   1      143.92      111.28      6.65 o 
 -10  -4   1      288.09      311.96     10.95 o 
  -8  -4   1     5623.36     5513.21     59.29 o 
  -7  -4   1     3818.57     3552.42     38.62 o 
  -6  -4   1     8507.09     8689.71    304.10 o 
  -5  -4   1    11150.36    13418.01    189.52 o 
  -4  -4   1    27912.16    25260.37    350.50 o 
  -3  -4   1     2621.47     2051.24     33.52 o 
  -2  -4   1     4391.02     4823.15     86.84 o 
  -1  -4   1     2894.15     2136.20     64.74 o 
   0  -4   1     7875.02    10578.79    103.93 o 
   1  -4   1     4910.46     5666.33     57.97 o 
   2  -4   1      805.72      395.62     10.33 o 
   3  -4   1    40475.57    37458.80    686.06 o 
   4  -4   1    22646.99    22399.85    199.01 o 
   5  -4   1     3690.01     3636.50     37.83 o 
   6  -4   1       31.85       40.92      3.30 o 
   7  -4   1     2412.74     2485.57     29.07 o 
   8  -4   1      651.40      673.98     11.95 o 
   9  -4   1    14467.11    14555.63    136.89 o 
  10  -4   1      423.74      393.84     13.86 o 
  11  -4   1      403.60      451.64     12.72 o 
  12  -4   1     1619.41     1513.57     25.08 o 
  13  -4   1     5429.33     5340.50     61.28 o 
  14  -4   1      296.76      250.12     11.66 o 
  15  -4   1     1384.51     1445.41     26.61 o 
  16  -4   1        0.09       33.50      8.23 o 
  17  -4   1     4628.90     4986.24     67.58 o 
 -18  -3   1     3872.65     3749.78     58.45 o 
 -17  -3   1       82.80       90.56     13.73 o 
 -16  -3   1      852.17      856.64     17.98 o 
 -15  -3   1       66.50       45.18      8.42 o 
 -14  -3   1      766.13      775.48     37.41 o 
 -13  -3   1     5629.80     5803.38     68.35 o 
 -12  -3   1       29.77       30.81      4.71 o 
 -11  -3   1     2480.18     2467.49     33.25 o 
 -10  -3   1     9384.38     9129.77    121.95 o 
  -9  -3   1      174.54      110.75      9.28 o 
  -8  -3   1    13894.32    13332.44    119.73 o 
  -7  -3   1    11347.13    11858.65    106.30 o 
  -6  -3   1    13123.95    13591.67    218.91 o 
  -5  -3   1      844.81      687.44     34.37 o 
  -4  -3   1     1286.19     2077.61     32.60 o 
  -2  -3   1      829.73      689.96     37.30 o 
  -1  -3   1       80.73       44.24      4.26 o 
   0  -3   1     2361.82     2415.90     37.85 o 
   1  -3   1     4502.83     4760.84     72.12 o 
   2  -3   1     2934.78     2680.70    104.15 o 
   4  -3   1    13849.48    11166.18    167.92 o 
   5  -3   1    17767.44    16182.84    145.57 o 
   6  -3   1    11521.26    11455.94     95.33 o 
   7  -3   1     1425.50     1523.61     36.88 o 
   8  -3   1      307.11      235.13      7.59 o 
   9  -3   1     5995.94     5628.32    111.55 o 
  10  -3   1      196.51      225.77      9.07 o 
  11  -3   1     2626.04     2677.04     34.63 o 
  12  -3   1     2372.10     2432.37     33.44 o 
  13  -3   1     3237.24     3294.23     42.42 o 
  14  -3   1      364.01      335.81     12.58 o 
  15  -3   1      112.69      115.15      9.38 o 
  16  -3   1      902.01      915.76     31.26 o 
  17  -3   1     2913.79     2897.00     42.45 o 
 -18  -2   1     2864.57     2900.14     49.42 o 
 -17  -2   1      671.04      729.42     22.75 o 
 -16  -2   1      544.88      483.32     12.82 o 
 -15  -2   1      258.32      225.82     10.86 o 
 -14  -2   1        0.57       -5.94      9.84 o 
 -13  -2   1     3791.55     3604.84     46.97 o 
 -12  -2   1     1074.68      983.18     23.54 o 
 -11  -2   1     2952.00     3092.30     39.76 o 
 -10  -2   1     9508.38     9828.19    124.13 o 
  -9  -2   1     4468.40     4952.09     66.82 o 
  -8  -2   1    23323.89    22025.12    219.31 o 
  -7  -2   1     1903.52     2260.48     27.59 o 
  -6  -2   1     1726.44     2222.85     26.48 o 
  -5  -2   1    41332.64    39432.06    556.18 o 
  -4  -2   1    12031.98    11823.18    166.09 o 
  -3  -2   1    14039.41    13692.99    190.41 o 
  -2  -2   1     8887.29     7817.74    117.75 o 
   0  -2   1    22548.40    20263.60    426.74 o 
   1  -2   1     1902.33     2877.57     64.07 o 
   2  -2   1     1586.69     1697.71     23.37 o 
   3  -2   1    18710.14    17581.78    207.35 o 
   4  -2   1     6378.40     5100.00     80.87 o 
   5  -2   1    13996.44    15482.14    187.48 o 
   6  -2   1     5009.03     4744.02     52.07 o 
   7  -2   1     3166.56     3337.52     39.56 o 
   8  -2   1     2770.24     2819.15     34.33 o 
   9  -2   1     3466.27     3384.53     42.21 o 
  10  -2   1     3192.69     3049.12     36.59 o 
  11  -2   1     4480.17     4487.93     50.46 o 
  12  -2   1     1071.16     1110.97     20.37 o 
  13  -2   1     9503.15     9400.81     96.00 o 
  14  -2   1       54.81       61.01      6.92 o 
  15  -2   1      234.62      214.48     10.69 o 
  16  -2   1       51.32       32.46      7.13 o 
  17  -2   1      409.90      286.60     18.90 o 
  18  -2   1      132.93       98.96     10.04 o 
 -18  -1   1      245.23      315.17     17.63 o 
 -17  -1   1     2079.23     2221.37     41.14 o 
 -16  -1   1       29.09       26.83      5.40 o 
 -15  -1   1     1488.83     1565.28     25.08 o 
 -14  -1   1      255.76      256.87     13.12 o 
 -13  -1   1        1.47       -4.01      4.73 o 
 -12  -1   1       21.44       14.72      4.38 o 
 -11  -1   1     7716.74     7902.19     87.24 o 
 -10  -1   1     6213.41     5828.59    120.65 o 
  -9  -1   1     5316.90     4926.40     67.04 o 
  -8  -1   1      710.16      510.35     27.03 o 
  -7  -1   1     9895.13    10768.56    110.06 o 
  -6  -1   1     3984.77     4077.96     53.40 o 
  -5  -1   1      187.20      205.65      9.87 o 
  -4  -1   1     4749.14     5838.87    106.95 o 
  -3  -1   1     4863.45     4703.70     67.38 o 
  -2  -1   1     2308.76     1769.18     86.23 o 
  -1  -1   1    57404.43    66894.42   1389.38 o 
   1  -1   1     1805.51     2412.53     53.96 o 
   2  -1   1      510.17      448.14     18.26 o 
   3  -1   1    47627.16    46767.41   1522.60 o 
   5  -1   1     4735.96     4206.13     81.24 o 
   6  -1   1     8209.97     8262.58    102.45 o 
   7  -1   1    12786.38    12479.43    127.83 o 
   8  -1   1     1992.38     2352.91     31.09 o 
   9  -1   1     8768.75     8293.15    101.77 o 
  10  -1   1      591.05      564.14     12.46 o 
  11  -1   1      758.97      793.80     15.72 o 
  12  -1   1     5456.14     5505.81     60.28 o 
  13  -1   1     3778.12     3596.50     44.36 o 
  14  -1   1      958.25      864.55     18.67 o 
  15  -1   1       80.41       68.87      7.11 o 
  16  -1   1      153.42      162.74     10.13 o 
  17  -1   1      558.20      507.81     16.51 o 
  18  -1   1       14.65        1.62      6.89 o 
 -18   0   1      129.76      146.90     14.64 o 
 -17   0   1     1591.40     1476.49     24.31 o 
 -16   0   1      229.54      268.29     10.99 o 
 -15   0   1      165.04      169.90      9.21 o 
 -14   0   1     1821.54     1690.83     28.55 o 
 -13   0   1     1532.12     1455.86     23.45 o 
 -12   0   1     3641.40     3719.72     49.14 o 
 -11   0   1      971.02      921.39     17.83 o 
 -10   0   1       77.41       93.66      6.33 o 
  -9   0   1     7634.37     7876.22    178.26 o 
  -8   0   1      283.21      260.50     12.40 o 
  -7   0   1    30106.53    29872.10    348.75 o 
  -6   0   1     1269.17     1158.79     19.17 o 
  -5   0   1     3892.34     4432.57     72.62 o 
  -4   0   1    23958.47    23636.36    343.50 o 
  -3   0   1     3916.49     4463.92    100.23 o 
  -1   0   1    36408.42    35097.49    742.41 o 
   0   0   1     1807.70     3008.27     66.72 o 
   2   0   1       59.06       -0.81      0.65 o 
   3   0   1     7350.01     8568.55    126.91 o 
   4   0   1     6603.15     5007.99    411.02 o 
   6   0   1     2458.64     2485.86     35.72 o 
   7   0   1     8509.57     8535.81     92.01 o 
   8   0   1     5062.90     4939.82     55.97 o 
   9   0   1     6548.11     6916.33     81.88 o 
  10   0   1       11.47       37.85      8.20 o 
  11   0   1      271.30      276.28     10.32 o 
  12   0   1     1813.19     1814.50     29.12 o 
  13   0   1      335.92      313.55     11.57 o 
  14   0   1     3549.69     3632.37     45.13 o 
  15   0   1       15.60        1.30      4.55 o 
  16   0   1        4.06        4.95      5.40 o 
  17   0   1      715.36      802.34     20.11 o 
  18   0   1      166.47      164.30     10.84 o 
 -18   1   1       68.19       51.09     11.13 o 
 -17   1   1      572.18      568.10     15.22 o 
 -16   1   1       59.96       64.35      9.77 o 
 -15   1   1       54.13       55.92      6.22 o 
 -14   1   1      840.82      861.93     18.01 o 
 -13   1   1     2779.85     2897.81     37.55 o 
 -12   1   1     2007.49     1886.30     27.19 o 
 -11   1   1     3606.98     3596.00     41.89 o 
 -10   1   1     6369.43     6129.82     63.21 o 
  -9   1   1     2888.67     3425.54     63.03 o 
  -8   1   1      210.56      273.63     26.71 o 
  -7   1   1     9799.97     9436.88    199.86 o 
  -6   1   1     6216.88     6377.56    102.72 o 
  -5   1   1    10576.92    11334.45    171.32 o 
  -3   1   1     4066.64     4369.06     94.56 o 
   0   1   1     7612.57     8478.71    177.90 o 
   2   1   1    36432.07    32006.58    681.97 o 
   3   1   1     1356.29     1665.64     40.31 o 
   4   1   1      803.99      750.11     37.66 o 
   6   1   1     1462.72     1209.30     20.55 o 
   7   1   1    10273.70     9159.90     95.11 o 
   8   1   1     7547.79     6621.78     71.89 o 
   9   1   1    21198.53    22017.19    267.59 o 
  10   1   1     9344.86     9548.63    102.66 o 
  11   1   1     3738.66     3623.18     45.90 o 
  12   1   1      596.93      638.65     15.41 o 
  13   1   1     4224.99     4139.21     53.46 o 
  14   1   1     2425.26     2372.96     36.58 o 
  15   1   1      530.01      462.28     13.59 o 
  16   1   1      709.47      674.25     17.08 o 
  17   1   1     5117.86     5068.24     60.76 o 
  18   1   1      868.67      863.26     20.94 o 
 -17   2   1      428.47      433.46     14.10 o 
 -16   2   1      570.12      547.89     15.63 o 
 -15   2   1      399.53      392.63     12.66 o 
 -14   2   1      294.15      349.72     12.00 o 
 -13   2   1     4248.97     4153.14     49.37 o 
 -12   2   1       38.41       32.50      5.79 o 
 -11   2   1     9544.39     9710.49     96.09 o 
 -10   2   1      553.45      547.23     12.39 o 
  -9   2   1      143.84      140.88     12.13 o 
  -8   2   1      250.23      357.07     16.50 o 
  -7   2   1     4711.71     4200.87     43.60 o 
  -6   2   1       17.39       43.48      5.90 o 
  -5   2   1    30489.35    26746.46    307.01 o 
  -3   2   1    30123.64    34026.25    708.98 o 
  -2   2   1     8043.78     7252.96    109.75 o 
   0   2   1     4662.72     7398.21    158.25 o 
   1   2   1      933.33      862.67     21.02 o 
   2   2   1     3543.95     4867.66     73.49 o 
   3   2   1     9619.49    11300.48    130.72 o 
   4   2   1      560.57      672.77     27.74 o 
   5   2   1    20079.08    20141.92   1721.30 o 
   6   2   1      290.14      365.30     13.09 o 
   7   2   1     5267.72     5685.33     65.27 o 
   8   2   1     7066.77     7215.90     77.36 o 
   9   2   1    11797.31    11417.80    138.52 o 
  10   2   1    18503.26    18386.94    255.18 o 
  11   2   1      166.47      106.38      7.02 o 
  12   2   1        1.91       13.12      4.58 o 
  13   2   1     3349.20     3321.89     44.99 o 
  14   2   1     1483.32     1431.61     26.40 o 
  15   2   1      110.30      107.31      8.71 o 
  16   2   1      285.43      346.02     12.50 o 
  17   2   1      313.83      259.15     13.30 o 
  18   2   1     4182.69     4189.36     53.17 o 
 -17   3   1     4071.09     4319.17     68.38 o 
 -16   3   1      409.13      486.46     15.55 o 
 -15   3   1      523.26      541.39     18.96 o 
 -14   3   1       89.86      110.97      8.08 o 
 -13   3   1     5357.14     5178.09     62.87 o 
 -12   3   1     2541.69     2463.33     33.45 o 
 -11   3   1     1721.97     1647.84     24.87 o 
 -10   3   1     4557.94     4525.44     50.06 o 
  -9   3   1     7601.55     7390.33     74.18 o 
  -8   3   1      274.20      315.24     16.24 o 
  -7   3   1     2037.57     1641.08     28.64 o 
  -6   3   1       55.97       91.61      6.27 o 
  -5   3   1     3549.73     3648.09     37.54 o 
  -4   3   1     9337.97    12497.71    129.62 o 
  -3   3   1   125802.60   116846.81   1701.61 o 
  -2   3   1      697.68      327.19     12.65 o 
  -1   3   1     7321.41     7185.12    155.70 o 
   1   3   1    34017.62    40712.04    604.47 o 
   2   3   1      543.23      747.30     14.20 o 
   3   3   1    11357.78     9919.57    119.10 o 
   4   3   1    10332.11     8920.80    452.27 o 
   5   3   1    41896.88    43050.57    628.34 o 
   6   3   1     9830.40    10192.86    117.58 o 
   7   3   1    10020.17     9933.57    102.21 o 
   8   3   1     8718.58     9506.38    101.47 o 
   9   3   1     9676.24     9741.50    166.44 o 
  10   3   1     4433.08     4575.63     63.25 o 
  11   3   1     1028.49     1100.18     26.58 o 
  12   3   1      120.87      118.37      7.65 o 
  13   3   1     8986.50     8837.73     98.66 o 
  14   3   1       12.20        6.59     10.06 o 
  15   3   1      960.84      957.82     21.26 o 
  16   3   1      507.67      512.21     17.94 o 
  17   3   1       88.61      106.55      9.27 o 
  18   3   1     3534.54     3734.86     48.70 o 
  19   3   1        5.11        2.96      5.60 o 
 -17   4   1     1400.58     1320.74     26.88 o 
 -16   4   1       47.63      104.15     16.44 o 
 -15   4   1     2320.48     2290.88     34.74 o 
 -14   4   1       12.11        1.72      6.71 o 
 -13   4   1     2445.27     2596.17     36.03 o 
 -12   4   1     1358.61     1459.59     24.67 o 
 -11   4   1        0.96        3.82      4.31 o 
 -10   4   1     5020.41     4731.10     52.55 o 
  -9   4   1     6287.53     6386.57     65.99 o 
  -8   4   1      546.55      569.65     13.59 o 
  -7   4   1     4520.35     4666.16     53.56 o 
  -6   4   1      610.52      632.52     14.59 o 
  -5   4   1    12764.37    14657.11    133.52 o 
  -4   4   1    30181.61    28513.60    296.87 o 
  -3   4   1     1291.06     2095.56     45.92 o 
  -1   4   1     2235.16     2281.49    328.52 o 
   0   4   1    14715.53    14993.81    315.68 o 
   1   4   1     4259.84     4431.71     68.15 o 
   2   4   1      242.42      424.04      7.91 o 
   3   4   1     2426.50     2951.65     37.98 o 
   4   4   1    42873.98    47839.04    693.66 o 
   5   4   1    40877.09    38431.67    378.83 o 
   6   4   1    42007.69    40082.72    499.98 o 
   7   4   1      184.38      231.58      7.02 o 
   8   4   1        3.83        8.45      5.02 o 
   9   4   1      121.50      177.48     19.38 o 
  10   4   1       34.91       14.25      6.08 o 
  11   4   1      564.79      446.35     15.90 o 
  12   4   1      771.78      833.58     20.10 o 
  13   4   1     1111.92     1043.47     21.00 o 
  14   4   1    10748.57    10749.30    118.41 o 
  15   4   1     3437.18     3413.68     47.42 o 
  16   4   1        3.55        1.93      5.23 o 
  17   4   1       24.77        5.73      5.86 o 
  18   4   1     1975.41     1857.65     33.08 o 
  19   4   1        3.07       -6.28      6.30 o 
 -16   5   1      178.56      226.34     13.39 o 
 -15   5   1     6215.76     6148.16     72.22 o 
 -14   5   1      639.05      622.52     16.74 o 
 -13   5   1      132.52      128.26      9.07 o 
 -12   5   1      352.51      381.88     12.86 o 
 -11   5   1     3311.44     3137.44     39.91 o 
 -10   5   1      623.88      572.97     13.74 o 
  -9   5   1     9585.70     9603.10     94.83 o 
  -8   5   1       16.90       74.82      5.94 o 
  -7   5   1    28159.03    29134.00    261.46 o 
  -6   5   1       28.02       36.05      4.16 o 
  -5   5   1     1072.00     1151.24     16.51 o 
  -4   5   1     6291.43     5425.87     59.59 o 
  -3   5   1     4199.56     4497.88     59.30 o 
  -2   5   1      284.27      108.32      7.01 o 
   0   5   1     7740.39     7557.25    107.66 o 
   1   5   1    66278.48    67642.46    664.63 o 
   2   5   1      382.48      322.43      6.88 o 
   3   5   1    19148.48    19302.76    397.78 o 
   4   5   1    18400.69    18882.82    274.87 o 
   5   5   1     2305.03     2711.62     28.01 o 
   6   5   1     2579.13     2854.76     32.49 o 
   7   5   1      677.95      834.47     22.46 o 
   8   5   1      875.62      890.05     14.49 o 
   9   5   1     9280.41     9837.77    123.53 o 
  10   5   1      492.19      366.76     13.18 o 
  11   5   1     3163.86     3178.61     40.99 o 
  12   5   1     1196.38     1162.97     29.89 o 
  13   5   1        3.94       -1.34      4.72 o 
  14   5   1     6693.78     6884.57     80.76 o 
  15   5   1      422.38      450.00     17.01 o 
  16   5   1      318.87      308.54     12.75 o 
  17   5   1        2.63       -7.60      5.32 o 
  18   5   1       82.57       11.33     10.05 o 
  19   5   1      112.20      101.95     13.78 o 
 -16   6   1      524.20      517.17     20.08 o 
 -15   6   1      324.02      289.04     17.83 o 
 -14   6   1     1075.96     1092.85     22.76 o 
 -13   6   1      942.84      886.90     21.53 o 
 -12   6   1      341.87      396.42     13.34 o 
 -11   6   1     1851.47     1923.49     37.03 o 
 -10   6   1        2.37        5.67      4.16 o 
  -9   6   1       27.51       63.41      5.84 o 
  -8   6   1     8585.65     8126.64     81.63 o 
  -7   6   1     6086.03     6186.93     71.00 o 
  -6   6   1     7120.62     7140.83     69.14 o 
  -5   6   1       83.00       86.32      4.81 o 
  -4   6   1     3199.35     3390.78     35.47 o 
  -3   6   1    20277.56    19883.18    198.58 o 
  -2   6   1     2925.20     2617.25     31.46 o 
  -1   6   1     1956.87     2057.09     29.17 o 
   0   6   1     2021.92     2612.46     29.85 o 
   1   6   1    29347.94    28234.26    312.26 o 
   2   6   1    43564.50    44919.77    441.33 o 
   3   6   1    13998.75    14488.49    162.14 o 
   4   6   1     1466.46     1010.10     14.24 o 
   5   6   1       13.99       19.13      3.23 o 
   6   6   1     5486.10     5235.07     45.74 o 
   7   6   1      413.60      464.22     11.07 o 
   8   6   1     2773.99     2721.98     29.93 o 
   9   6   1     8883.02     8763.43     92.72 o 
  10   6   1     9342.34     9574.97    102.15 o 
  11   6   1     4410.83     4622.08     63.81 o 
  12   6   1      330.47      326.66     11.04 o 
  13   6   1     1463.23     1622.71     36.26 o 
  14   6   1     6502.28     6076.75     72.67 o 
  15   6   1       44.86       16.78      5.92 o 
  16   6   1      385.88      405.50     14.17 o 
  17   6   1      373.32      355.92     15.20 o 
  18   6   1      464.77      411.21     23.51 o 
  19   6   1      743.13      756.22     18.89 o 
 -15   7   1      415.53      400.48     17.18 o 
 -14   7   1       66.01       68.48      9.15 o 
 -13   7   1     2945.40     2759.32     43.69 o 
 -12   7   1      160.52      179.98     11.43 o 
 -11   7   1     5443.54     5127.50     79.95 o 
 -10   7   1       12.21       21.82      5.60 o 
  -9   7   1       34.01       38.63      5.63 o 
  -8   7   1     2733.85     2630.37     37.56 o 
  -7   7   1     4381.62     4358.44     53.89 o 
  -6   7   1     4868.42     4758.81     49.51 o 
  -5   7   1     1721.74     1484.42     20.09 o 
  -4   7   1       85.50      110.29     10.85 o 
  -3   7   1    23913.13    24875.38    217.98 o 
  -2   7   1      153.06       72.76      4.71 o 
  -1   7   1      143.18       99.19      4.49 o 
   0   7   1    26951.82    24799.88    241.75 o 
   1   7   1     1902.64     2681.75     27.44 o 
   2   7   1    17483.68    18623.52    165.16 o 
   3   7   1      134.13      178.64     11.22 o 
   4   7   1      676.15      719.08     11.71 o 
   5   7   1     3157.11     2854.08     33.41 o 
   6   7   1      566.79      660.95      9.79 o 
   7   7   1      113.85      182.40      7.64 o 
   8   7   1    16109.41    16245.10    146.01 o 
   9   7   1      529.00      525.14     11.02 o 
  10   7   1    20764.01    21097.00    189.06 o 
  11   7   1      640.29      699.27     16.00 o 
  12   7   1      637.27      660.71     21.59 o 
  13   7   1      586.22      594.24     15.36 o 
  14   7   1      789.73      799.90     18.81 o 
  15   7   1       59.27       62.34      7.33 o 
  16   7   1      859.15      902.52     22.96 o 
  17   7   1      594.62      629.65     19.51 o 
  18   7   1     3330.48     3483.90     55.01 o 
  19   7   1        6.96        4.30     11.21 o 
 -15   8   1      249.37      238.40     15.75 o 
 -14   8   1        3.29       -2.71      6.31 o 
 -13   8   1      738.15      807.29     21.96 o 
 -12   8   1     4867.96     5145.88     67.83 o 
 -11   8   1     5108.00     4985.96     65.14 o 
 -10   8   1     3478.13     3345.93     52.50 o 
  -9   8   1      234.84      177.13     10.18 o 
  -8   8   1     1264.50     1103.48     23.45 o 
  -7   8   1     2811.58     2844.36     39.60 o 
  -6   8   1       16.83       32.31      5.20 o 
  -5   8   1      660.39      889.92     13.75 o 
  -4   8   1     2781.36     2829.12     30.74 o 
  -3   8   1     7290.64     7396.64     64.04 o 
  -2   8   1    21086.32    21033.87    168.98 o 
  -1   8   1     7795.55     7742.36     65.95 o 
   0   8   1    15657.32    16698.18    147.00 o 
   1   8   1      418.40      277.29      7.14 o 
   2   8   1    20361.26    19798.76    152.81 o 
   3   8   1       48.97       93.01      3.97 o 
   4   8   1     4312.96     4599.40     44.34 o 
   5   8   1    13747.00    13102.64    105.20 o 
   6   8   1     9779.84     9582.87     87.29 o 
   7   8   1     4050.30     4096.96     57.87 o 
   8   8   1      210.86      170.76      6.57 o 
   9   8   1     7099.49     7336.40     80.07 o 
  10   8   1    20571.91    20398.92    183.22 o 
  11   8   1      418.24      421.91     10.90 o 
  12   8   1      420.42      424.58     12.69 o 
  13   8   1      580.04      616.56     21.44 o 
  14   8   1     2338.60     2428.60     41.03 o 
  15   8   1      483.66      484.76     17.90 o 
  16   8   1      139.68      133.11     11.32 o 
  17   8   1       41.48       40.04      8.12 o 
  18   8   1     3113.45     2971.22     49.03 o 
  19   8   1       95.52      150.21     17.91 o 
 -14   9   1      105.15       99.15     10.64 o 
 -13   9   1       85.14       80.93      9.94 o 
 -12   9   1     5713.76     5364.72     71.01 o 
 -11   9   1      607.76      714.34     20.54 o 
 -10   9   1      586.66      631.56     18.73 o 
  -9   9   1     1227.34     1151.30     23.83 o 
  -8   9   1     1535.15     1534.72     27.39 o 
  -7   9   1      516.19      591.89     15.77 o 
  -6   9   1      305.54      282.65      9.76 o 
  -5   9   1      788.76      715.80     12.73 o 
  -4   9   1     8330.23     8433.18     81.76 o 
  -3   9   1       70.31       68.14      4.50 o 
  -2   9   1     7309.35     7269.63     58.26 o 
  -1   9   1     2619.71     2735.47     31.54 o 
   0   9   1     6291.34     6976.71     60.88 o 
   1   9   1      160.50      144.24      4.94 o 
   2   9   1     5083.46     5300.36     40.65 o 
   3   9   1      529.95      563.36      8.12 o 
   4   9   1     1020.00     1025.33     11.98 o 
   5   9   1     1598.84     1661.35     35.73 o 
   6   9   1    29494.63    30374.56    237.70 o 
   7   9   1     4666.67     4705.61     46.96 o 
   8   9   1       24.64       29.84      3.90 o 
   9   9   1     2780.95     2666.91     31.02 o 
  10   9   1     4644.96     4884.27     56.52 o 
  11   9   1     2108.28     2221.89     31.53 o 
  12   9   1       91.57      145.87      8.40 o 
  13   9   1     5110.40     5018.46     94.85 o 
  14   9   1     2432.66     2382.37     40.96 o 
  15   9   1        3.76       20.39      6.86 o 
  16   9   1      656.35      673.99     20.40 o 
  17   9   1     1428.14     1540.47     31.88 o 
  18   9   1     1183.51     1201.33     27.12 o 
  19   9   1      994.68     1018.05     37.59 o 
 -14  10   1      690.23      724.55     24.50 o 
 -13  10   1      380.67      378.58     16.71 o 
 -12  10   1     2112.42     2091.68     37.92 o 
 -11  10   1       22.18       16.87      8.64 o 
 -10  10   1      910.74      898.76     22.55 o 
  -9  10   1      216.47      221.88     12.17 o 
  -8  10   1      434.57      510.12     16.30 o 
  -7  10   1     3109.94     2904.52     48.22 o 
  -6  10   1     1814.81     1816.46     25.99 o 
  -5  10   1     6442.62     6641.28     61.04 o 
  -4  10   1    14871.17    14381.24    120.21 o 
  -3  10   1     1452.35     1588.10     19.92 o 
  -2  10   1     8198.87     8238.89     66.47 o 
  -1  10   1      264.57      289.99      6.96 o 
   0  10   1      617.57      678.25     10.27 o 
   1  10   1      762.01      703.77     10.25 o 
   2  10   1      214.06      252.71      5.53 o 
   3  10   1    13161.40    13493.83    109.52 o 
   4  10   1     4372.68     4319.20     36.81 o 
   5  10   1     8960.71     9110.62     75.93 o 
   6  10   1    43259.11    43719.25    366.71 o 
   7  10   1     2695.40     2625.58     33.47 o 
   8  10   1       32.80       57.55      7.43 o 
   9  10   1     3823.46     3636.14     45.38 o 
  10  10   1      248.50      265.84      9.94 o 
  11  10   1     1208.13     1279.64     22.35 o 
  12  10   1     1835.12     1776.15     28.17 o 
  13  10   1       61.83       89.43      8.99 o 
  14  10   1     3231.88     3066.20     49.21 o 
  15  10   1      627.38      637.21     19.76 o 
  16  10   1     2922.57     2969.18     49.29 o 
  17  10   1       12.70        2.86      7.88 o 
  18  10   1        0.26        4.09      6.28 o 
 -13  11   1       49.27       71.92     10.16 o 
 -12  11   1        2.78      -12.88      7.67 o 
 -11  11   1      246.30      244.38     14.41 o 
 -10  11   1        9.26        8.62      9.50 o 
  -9  11   1     1031.77     1153.22     25.50 o 
  -8  11   1     4808.66     4847.95     63.51 o 
  -7  11   1      151.39      162.18     10.60 o 
  -6  11   1    11150.04    11156.30    107.91 o 
  -5  11   1      561.54      575.52     13.10 o 
  -4  11   1     1226.34     1370.79     19.15 o 
  -3  11   1      478.52      557.07     11.42 o 
  -2  11   1     4026.16     3987.14     39.29 o 
  -1  11   1      701.31      711.19     11.29 o 
   0  11   1     1377.96     1408.75     16.67 o 
   1  11   1      212.10      228.90      7.49 o 
   2  11   1    12432.61    12260.96     79.27 o 
   3  11   1     2595.57     2627.77     23.59 o 
   4  11   1      235.29      302.75      8.88 o 
   5  11   1     2909.55     2910.22     52.40 o 
   6  11   1     2237.08     2258.79     26.71 o 
   7  11   1      453.30      515.65     11.69 o 
   8  11   1     3225.77     3279.87     37.11 o 
   9  11   1     1612.36     1650.08     23.11 o 
  10  11   1      116.19      102.52      7.22 o 
  11  11   1     1195.63     1252.33     22.63 o 
  12  11   1     4150.70     4261.24     53.22 o 
  13  11   1     2400.73     2423.63     35.98 o 
  14  11   1     4401.45     4488.82     66.04 o 
  15  11   1      554.35      600.47     19.67 o 
  16  11   1     2646.43     2571.61     45.11 o 
  17  11   1      671.93      617.03     19.74 o 
  18  11   1       12.09        5.30      6.43 o 
 -12  12   1      425.53      420.29     18.04 o 
 -11  12   1      815.17      797.02     23.34 o 
 -10  12   1      322.95      305.37     19.00 o 
  -9  12   1      211.77      243.89     16.29 o 
  -8  12   1     6424.72     5985.47     75.82 o 
  -7  12   1       31.84       73.72      8.64 o 
  -6  12   1     4374.72     4534.82     51.89 o 
  -5  12   1       12.90       15.58      4.55 o 
  -4  12   1     2298.35     2284.69     27.41 o 
  -3  12   1       51.68       72.59      5.43 o 
  -2  12   1     2514.30     2723.49     32.68 o 
  -1  12   1       79.57       92.75      5.54 o 
   0  12   1     5370.23     5205.59     49.36 o 
   1  12   1      263.52      304.28      7.00 o 
   2  12   1    12234.29    12332.07     88.92 o 
   3  12   1     2843.44     2908.37     27.77 o 
   4  12   1      605.98      560.30     12.51 o 
   5  12   1      164.13      103.74      4.81 o 
   6  12   1     1420.36     1458.12     18.48 o 
   7  12   1     3531.19     3286.26     37.65 o 
   8  12   1     1554.27     1502.31     22.05 o 
   9  12   1      836.82      804.93     18.32 o 
  10  12   1     1312.85     1405.44     21.83 o 
  11  12   1      407.80      463.19     13.95 o 
  12  12   1     4259.86     4224.55     77.06 o 
  13  12   1     2896.84     2954.92     57.32 o 
  14  12   1      232.90      250.85     13.80 o 
  15  12   1     1654.25     1692.09     36.43 o 
  16  12   1      269.24      289.01     29.73 o 
  17  12   1      974.24      980.82     25.77 o 
  18  12   1      580.72      587.94     37.14 o 
 -12  13   1      520.92      492.60     27.32 o 
 -11  13   1     1727.48     1707.34     41.84 o 
 -10  13   1     4385.79     4446.46     75.47 o 
  -9  13   1      724.11      671.04     24.24 o 
  -8  13   1     1087.48     1155.66     26.21 o 
  -7  13   1       69.77      106.65     10.08 o 
  -6  13   1     4891.44     4718.62     54.40 o 
  -5  13   1      946.18      924.18     18.48 o 
  -4  13   1       64.61       54.25      6.32 o 
  -3  13   1     2289.74     2326.47     30.81 o 
  -2  13   1     7509.71     7561.73     76.11 o 
  -1  13   1      159.36      153.87     11.72 o 
   0  13   1        9.43        8.35      4.02 o 
   1  13   1     2414.36     2258.49     37.38 o 
   2  13   1    12700.31    13147.15    105.48 o 
   3  13   1     1582.08     1543.05     18.40 o 
   4  13   1     3522.83     3381.77     31.72 o 
   5  13   1        3.99       -0.86      3.25 o 
   6  13   1      167.66      184.56      7.11 o 
   7  13   1      512.33      578.60     11.21 o 
   8  13   1       66.63       92.61      6.65 o 
   9  13   1     7151.17     7208.38     72.65 o 
  10  13   1    10244.56    10102.74    121.59 o 
  11  13   1     2367.30     2397.52     37.92 o 
  12  13   1     1822.86     1733.14     29.33 o 
  13  13   1        8.50       -7.45      5.44 o 
  14  13   1      551.10      563.53     16.58 o 
  15  13   1      643.38      632.80     22.01 o 
  16  13   1        0.44       -9.49      6.42 o 
  17  13   1        9.41       -1.95      6.92 o 
  18  13   1      628.26      633.68     19.80 o 
 -11  14   1        0.81        2.75      9.72 o 
 -10  14   1     4964.94     5009.12     86.84 o 
  -9  14   1      786.88      752.44     26.66 o 
  -8  14   1        3.33        5.52      5.34 o 
  -7  14   1      101.03      133.01     10.43 o 
  -6  14   1      445.77      524.94     16.05 o 
  -5  14   1      260.77      300.47     11.68 o 
  -4  14   1      782.90      771.10     16.92 o 
  -3  14   1      301.21      326.70     12.82 o 
  -2  14   1     5307.73     5441.10     64.92 o 
  -1  14   1      398.02      397.89     17.00 o 
   0  14   1       64.27       60.08      5.73 o 
   1  14   1      567.20      708.10     14.68 o 
   2  14   1      303.52      266.12     10.38 o 
   3  14   1     9355.46     9221.32     87.88 o 
   4  14   1       87.75      118.50      6.32 o 
   5  14   1        1.40       -5.15      3.86 o 
   6  14   1     4318.64     4401.88     43.20 o 
   7  14   1     2905.97     2882.27     31.21 o 
   8  14   1       42.93       45.77      5.90 o 
   9  14   1     2769.43     2652.26     34.21 o 
  10  14   1      834.15      908.91     18.26 o 
  11  14   1     6663.27     6483.37     77.32 o 
  12  14   1       14.30       28.64      6.60 o 
  13  14   1     2350.36     2362.79     36.91 o 
  14  14   1      294.41      307.23     13.47 o 
  15  14   1       30.17       38.96      8.33 o 
  16  14   1        3.38       -2.65      7.07 o 
  17  14   1        6.57       -8.52      7.01 o 
 -10  15   1     1196.54     1180.09     34.64 o 
  -9  15   1       81.13       69.67     12.52 o 
  -8  15   1      439.60      494.34     25.55 o 
  -7  15   1       12.19        6.36      7.86 o 
  -6  15   1      588.02      584.37     17.93 o 
  -5  15   1      568.02      607.74     17.53 o 
  -4  15   1      414.64      467.58     15.42 o 
  -3  15   1     2182.49     2117.07     33.77 o 
  -2  15   1     5881.79     5972.06     80.81 o 
  -1  15   1      149.44      169.36      9.93 o 
   0  15   1      802.51      778.45     18.07 o 
   1  15   1      227.70      218.03     19.29 o 
   2  15   1      312.27      308.79     11.27 o 
   3  15   1     1497.45     1532.32     25.26 o 
   4  15   1      295.64      208.97      8.68 o 
   5  15   1      205.99      181.03      7.07 o 
   6  15   1     4469.50     4469.95     44.53 o 
   7  15   1     3029.50     2931.63     34.88 o 
   8  15   1     5288.84     5341.18     58.37 o 
   9  15   1      850.10      854.96     17.89 o 
  10  15   1       16.54        1.48      5.02 o 
  11  15   1     2687.29     2663.81     40.04 o 
  12  15   1       30.93       26.69      7.14 o 
  13  15   1      134.53      109.03      9.34 o 
  14  15   1     2226.27     2244.42     36.82 o 
  15  15   1      256.57      316.10     18.04 o 
  16  15   1      589.28      539.29     20.47 o 
  17  15   1      318.66      282.82     15.95 o 
  -9  16   1     1240.74     1221.67     42.68 o 
  -8  16   1      150.57      107.91     17.71 o 
  -7  16   1       48.01       42.76      7.85 o 
  -6  16   1      563.02      538.21     17.82 o 
  -5  16   1        3.64        4.91      6.80 o 
  -4  16   1      732.99      654.12     18.53 o 
  -3  16   1     2438.48     2667.13     40.30 o 
  -2  16   1     1918.26     1946.46     32.56 o 
  -1  16   1     1904.48     1900.05     31.50 o 
   0  16   1     2459.81     2321.75     50.39 o 
   1  16   1      139.87      149.68      9.35 o 
   2  16   1     2298.78     2354.82     34.90 o 
   3  16   1      122.93       96.44      7.71 o 
   4  16   1     1083.76     1214.39     24.98 o 
   5  16   1        8.22       12.21      4.46 o 
   6  16   1     2721.12     2721.42     31.35 o 
   7  16   1     6226.41     6016.57     57.16 o 
   8  16   1     3175.10     3162.37     40.31 o 
   9  16   1     6832.41     6684.32     71.04 o 
  10  16   1       64.47       58.86      7.00 o 
  11  16   1      612.69      648.21     16.56 o 
  12  16   1       35.20       52.46      7.58 o 
  13  16   1      536.45      534.61     17.01 o 
  14  16   1      242.12      194.19     11.94 o 
  15  16   1     3606.65     3655.55     62.30 o 
  16  16   1     1556.54     1571.51     35.37 o 
  -8  17   1      511.49      547.97     23.03 o 
  -7  17   1     1221.55     1288.97     23.86 o 
  -6  17   1     3685.98     3820.83     54.71 o 
  -5  17   1        4.46       10.87      6.64 o 
  -4  17   1      281.23      265.14     16.63 o 
  -3  17   1      197.70      173.12     12.90 o 
  -2  17   1       49.34       72.07     10.36 o 
  -1  17   1     2774.42     2923.15     48.46 o 
   0  17   1      258.81      273.06     16.41 o 
   1  17   1      401.79      372.35     13.63 o 
   2  17   1     1596.69     1469.16     26.51 o 
   3  17   1     2496.38     2402.67     35.70 o 
   4  17   1     4871.03     4686.46     57.74 o 
   5  17   1     2229.60     2275.09     33.68 o 
   6  17   1     1012.85      951.19     22.95 o 
   7  17   1     1847.33     1772.96     23.86 o 
   8  17   1        0.02        3.26      5.45 o 
   9  17   1     2529.16     2526.47     35.48 o 
  10  17   1      908.74      972.90     20.30 o 
  11  17   1        2.34        4.47      5.51 o 
  12  17   1       40.91       37.53      7.54 o 
  13  17   1      135.85      152.96     11.24 o 
  14  17   1        0.84       -1.12      6.23 o 
  15  17   1     3009.68     3123.64     47.84 o 
  16  17   1      360.49      424.62     21.99 o 
  -7  18   1     1742.61     1760.63     28.62 o 
  -6  18   1     3116.39     3306.38     43.41 o 
  -5  18   1     1914.26     1975.16     35.95 o 
  -4  18   1      510.11      520.47     18.31 o 
  -3  18   1      109.01      120.90     10.30 o 
  -2  18   1      181.01      140.54     10.57 o 
  -1  18   1     1300.78     1187.49     32.04 o 
   0  18   1       36.15       25.03      7.88 o 
   1  18   1      434.18      465.40     17.44 o 
   2  18   1      438.94      418.12     14.63 o 
   3  18   1     2894.92     2800.21     40.50 o 
   4  18   1     1828.29     1861.74     30.48 o 
   5  18   1      297.31      290.40     15.60 o 
   6  18   1     1337.86     1334.65     28.60 o 
   7  18   1     2518.96     2545.50     42.22 o 
   8  18   1      295.68      304.31     32.37 o 
   9  18   1      292.78      274.37     12.19 o 
  10  18   1      128.06      136.37     12.46 o 
  11  18   1     1784.93     1814.36     30.08 o 
  12  18   1     2265.19     2280.47     38.53 o 
  13  18   1       20.73       -1.71      7.11 o 
  14  18   1      463.06      442.70     17.31 o 
  15  18   1      732.65      739.68     21.61 o 
  -5  19   1     4338.66     4502.08     54.46 o 
  -4  19   1      203.86      167.71     12.89 o 
  -3  19   1       15.29        6.10      7.25 o 
  -2  19   1     3057.17     3022.31     51.96 o 
  -1  19   1      908.98      921.64     25.09 o 
   0  19   1       87.45       60.62     13.11 o 
   1  19   1     1022.81     1119.93     30.08 o 
   2  19   1      848.71      828.37     20.49 o 
   3  19   1     3482.51     3433.87     47.47 o 
   4  19   1      216.97      226.78     11.77 o 
   5  19   1     3053.98     3158.54     43.78 o 
   6  19   1      134.50      133.10     12.69 o 
   7  19   1      435.37      352.68     14.58 o 
   8  19   1      283.05      243.04     20.12 o 
   9  19   1       41.20       51.09     14.17 o 
  10  19   1      131.13      128.37     15.54 o 
  11  19   1     5869.46     5753.10     86.43 o 
  12  19   1      656.04      657.96     20.50 o 
  13  19   1      748.21      708.53     21.23 o 
  14  19   1       72.82       56.90     12.37 o 
  -4  20   1        9.42      -12.90      6.46 o 
  -3  20   1        0.50      -15.84      7.92 o 
  -2  20   1      134.17      125.27     12.84 o 
  -1  20   1     2993.19     3120.80     53.45 o 
   0  20   1     1692.33     1663.42     35.26 o 
   1  20   1       19.70       29.83      8.55 o 
   2  20   1       61.17       42.11      8.84 o 
   3  20   1     3425.98     3538.52     49.49 o 
   4  20   1      529.95      546.26     16.82 o 
   5  20   1      296.91      248.30     15.17 o 
   6  20   1      466.54      453.40     18.17 o 
   7  20   1     2576.32     2585.85     45.50 o 
   8  20   1        0.94       11.12     11.29 o 
   9  20   1       24.45       27.56     11.66 o 
  10  20   1       56.11       42.84     12.45 o 
  11  20   1     1351.47     1316.85     42.50 o 
  12  20   1      921.72      963.01     43.29 o 
  13  20   1     1361.39     1304.17     41.78 o 
  -2  21   1      158.84      186.32     14.58 o 
  -1  21   1     2716.91     2763.89     50.07 o 
   0  21   1      295.40      323.41     17.56 o 
   1  21   1     2107.48     2214.33     42.19 o 
   2  21   1      194.26      195.02     13.15 o 
   3  21   1     1699.36     1678.78     32.07 o 
   4  21   1       37.62       34.43      7.39 o 
   5  21   1      783.81      777.00     23.19 o 
   6  21   1      335.12      357.04     22.22 o 
   7  21   1     3697.43     3681.98     81.81 o 
   8  21   1     1444.50     1452.12     46.47 o 
   9  21   1     1004.53     1045.90     38.45 o 
  10  21   1        1.52      -12.95     13.78 o 
  11  21   1      303.95      295.28     23.30 o 
   1  22   1     1794.99     1688.72     36.15 o 
   2  22   1       80.11       69.58     10.34 o 
   3  22   1      261.95      218.91     12.70 o 
   4  22   1      111.39       98.31     12.01 o 
   5  22   1        1.78      -14.11      7.05 o 
   6  22   1       48.65       45.05      8.78 o 
   7  22   1     2849.70     2738.28     68.88 o 
   8  22   1      274.73      237.36     23.10 o 
   9  22   1     4141.07     4066.15     99.25 o 
  -7 -22   2      767.43      772.95     34.57 o 
  -6 -22   2     2423.21     2359.64     81.31 o 
  -5 -22   2      371.86      362.36     25.63 o 
  -4 -22   2      198.96      172.21     34.70 o 
  -3 -22   2      122.34       79.70     10.10 o 
 -10 -21   2       19.76       -2.66     10.81 o 
  -9 -21   2       35.22       12.48     11.55 o 
  -8 -21   2     1986.83     1868.52     52.40 o 
  -7 -21   2        0.19        1.65     11.46 o 
  -6 -21   2      476.22      430.60     26.27 o 
  -5 -21   2      727.16      659.27     30.95 o 
  -4 -21   2      231.82      214.06     40.38 o 
  -3 -21   2      726.16      699.48     17.63 o 
  -2 -21   2      515.84      487.41     15.69 o 
  -1 -21   2      570.41      620.93     18.14 o 
   0 -21   2     2710.61     2844.97     48.27 o 
   1 -21   2      129.82      141.11     12.48 o 
 -12 -20   2     3196.78     3140.27     43.70 o 
 -11 -20   2     1092.65     1105.23     23.62 o 
 -10 -20   2      460.01      494.41     19.85 o 
  -9 -20   2      158.11      150.16     10.55 o 
  -8 -20   2      883.01      834.08     32.96 o 
  -7 -20   2       17.18       19.08     11.40 o 
  -6 -20   2      330.58      376.96     24.21 o 
  -5 -20   2     1115.82     1128.36     63.61 o 
  -4 -20   2     3085.53     3261.66     51.79 o 
  -3 -20   2       29.42       43.10      7.42 o 
  -2 -20   2     3697.64     3788.83     57.48 o 
  -1 -20   2      278.34      286.43     13.37 o 
   0 -20   2      342.13      375.46     14.83 o 
   1 -20   2      523.26      553.37     20.14 o 
   2 -20   2      822.80      854.78     28.48 o 
   3 -20   2      769.30      686.55     22.86 o 
 -13 -19   2      131.90      139.99     11.15 o 
 -12 -19   2     3399.07     3292.21     44.43 o 
 -11 -19   2        2.29       36.42      7.33 o 
 -10 -19   2      173.99      144.84     10.20 o 
  -9 -19   2       12.68        1.71      5.91 o 
  -8 -19   2      127.95      137.74      9.84 o 
  -7 -19   2       14.23       -2.38      5.94 o 
  -6 -19   2      147.88      147.33     16.85 o 
  -5 -19   2       71.84       57.69     13.01 o 
  -4 -19   2     4329.24     4279.94     93.27 o 
  -3 -19   2       98.74      163.20     10.82 o 
  -2 -19   2     1845.81     1870.92     31.02 o 
  -1 -19   2      294.09      269.62     19.90 o 
   0 -19   2       51.93       41.82      7.78 o 
   1 -19   2        8.71       13.24      8.02 o 
   2 -19   2       64.70       84.18     13.50 o 
   3 -19   2     1865.81     1871.75     38.01 o 
   4 -19   2      700.47      727.90     23.76 o 
   5 -19   2       77.10      104.84     12.73 o 
 -14 -18   2       35.43       24.18      7.47 o 
 -13 -18   2      389.49      359.66     14.82 o 
 -12 -18   2      928.83      948.52     25.42 o 
 -11 -18   2      493.98      534.50     15.72 o 
 -10 -18   2      811.76      843.56     19.37 o 
  -9 -18   2      237.35      228.46     15.67 o 
  -8 -18   2      229.32      215.37     11.43 o 
  -7 -18   2      867.31      927.02     20.06 o 
  -6 -18   2     1599.35     1573.65     26.80 o 
  -5 -18   2     3339.15     3365.43     44.24 o 
  -4 -18   2     1568.43     1626.95     31.51 o 
  -3 -18   2      879.31      958.93     19.88 o 
  -2 -18   2     2442.39     2403.31     35.83 o 
  -1 -18   2      790.41      706.58     18.15 o 
   0 -18   2      154.59      176.06     10.91 o 
   1 -18   2     1348.60     1378.78     28.48 o 
   2 -18   2     2336.51     2366.94     51.53 o 
   3 -18   2      789.55      814.06     39.70 o 
   4 -18   2      342.40      368.84     17.42 o 
   5 -18   2     1563.19     1543.05     34.53 o 
   6 -18   2     4267.80     4440.76     61.57 o 
 -15 -17   2        5.89       31.53      6.91 o 
 -14 -17   2      998.75      952.51     22.17 o 
 -13 -17   2        0.74       -2.16      7.16 o 
 -12 -17   2      361.32      341.21     12.93 o 
 -11 -17   2       88.55       88.70      7.98 o 
 -10 -17   2       27.81       37.26      6.64 o 
  -9 -17   2      441.23      415.76     13.62 o 
  -8 -17   2     2792.40     2638.96     36.27 o 
  -7 -17   2       13.90       22.83      6.24 o 
  -6 -17   2     3887.76     3786.91     46.26 o 
  -5 -17   2      126.35      117.06      6.65 o 
  -4 -17   2      228.77      211.04      8.28 o 
  -3 -17   2     1084.47     1124.01     21.16 o 
  -2 -17   2      505.68      444.82     17.84 o 
  -1 -17   2     1422.84     1452.04     25.79 o 
   0 -17   2      395.53      424.76     18.80 o 
   1 -17   2       10.05       15.84      6.47 o 
   2 -17   2     6996.00     7003.79     93.35 o 
   3 -17   2      264.09      250.62     21.52 o 
   4 -17   2        2.69        2.10      6.87 o 
   5 -17   2      259.34      243.33     14.59 o 
   6 -17   2      751.62      740.94     20.89 o 
   7 -17   2     1351.72     1247.65     28.06 o 
   8 -17   2       11.32      -10.71      8.27 o 
 -16 -16   2     1607.03     1596.15     38.25 o 
 -15 -16   2      391.87      402.55     20.15 o 
 -14 -16   2      498.38      497.62     16.23 o 
 -13 -16   2      287.67      289.37     16.43 o 
 -12 -16   2     1121.38     1002.11     20.19 o 
 -11 -16   2      726.11      697.82     16.63 o 
 -10 -16   2      583.47      612.70     16.69 o 
  -9 -16   2       76.04       51.22      6.81 o 
  -8 -16   2     6119.59     6118.24     65.76 o 
  -7 -16   2     1514.06     1536.39     25.23 o 
  -6 -16   2     3289.71     3118.21     39.39 o 
  -5 -16   2      167.96      159.50      7.34 o 
  -4 -16   2       34.04       40.56      4.42 o 
  -3 -16   2      878.16      945.61     14.53 o 
  -2 -16   2       72.69       68.95      6.57 o 
  -1 -16   2        0.29        0.39      4.93 o 
   0 -16   2     1351.23     1346.12     24.75 o 
   1 -16   2     2924.04     2997.59     42.38 o 
   2 -16   2     7345.00     7542.69    132.54 o 
   3 -16   2      175.98      191.15     12.62 o 
   4 -16   2       13.44        6.39      7.26 o 
   5 -16   2      189.11      198.48     11.73 o 
   6 -16   2      152.73      133.62     10.58 o 
   7 -16   2      516.63      523.03     17.85 o 
   8 -16   2      749.13      784.07     22.04 o 
   9 -16   2        6.54       -3.82      8.31 o 
 -16 -15   2       94.54       71.67     11.69 o 
 -15 -15   2     1159.83     1161.50     22.55 o 
 -14 -15   2      516.96      520.59     15.32 o 
 -13 -15   2     1870.27     1947.12     32.21 o 
 -12 -15   2     1181.64     1177.26     21.56 o 
 -11 -15   2      372.98      405.75     12.78 o 
 -10 -15   2     3777.35     3618.30     52.46 o 
  -9 -15   2      841.89      779.86     16.96 o 
  -8 -15   2      666.14      661.68     15.49 o 
  -7 -15   2     4760.90     4621.79     51.65 o 
  -6 -15   2     3194.90     3334.41     40.36 o 
  -5 -15   2     2773.66     2900.32     31.29 o 
  -4 -15   2      258.40      269.23      7.89 o 
  -3 -15   2        4.50        6.27      3.47 o 
  -2 -15   2     2267.95     2269.88     29.73 o 
  -1 -15   2     1089.30     1046.72     19.98 o 
   0 -15   2      439.91      456.19     13.52 o 
   1 -15   2     3988.42     4252.55     53.61 o 
   2 -15   2        9.82       35.81      6.51 o 
   3 -15   2     6013.94     5907.39     80.26 o 
   4 -15   2      266.81      249.91     12.42 o 
   5 -15   2        0.40      -13.60      6.80 o 
   6 -15   2        8.32       -5.11      5.94 o 
   7 -15   2      209.82      215.27     12.57 o 
   8 -15   2       39.52       28.84      8.05 o 
   9 -15   2     2641.79     2533.13     41.98 o 
  10 -15   2     1091.47     1118.79     27.08 o 
 -17 -14   2       34.56       42.54     12.76 o 
 -16 -14   2      154.43      111.94     15.62 o 
 -15 -14   2       89.18       95.24      8.04 o 
 -14 -14   2      265.65      264.94     11.37 o 
 -13 -14   2      156.03      126.97      9.03 o 
 -12 -14   2     3097.27     3091.81     38.61 o 
 -11 -14   2     1371.83     1540.22     24.30 o 
 -10 -14   2     4389.56     4315.28     48.67 o 
  -9 -14   2        2.21        8.72      4.59 o 
  -8 -14   2        8.34        8.93      4.36 o 
  -7 -14   2     1227.13     1219.30     20.28 o 
  -6 -14   2     1812.17     1776.06     25.48 o 
  -5 -14   2     2000.35     1932.36     22.86 o 
  -4 -14   2     4987.43     4579.60     40.41 o 
  -3 -14   2     2516.04     2673.72     27.01 o 
  -2 -14   2     9711.33     9589.76     92.13 o 
  -1 -14   2      303.67      236.80      9.97 o 
   0 -14   2       38.83       24.84      5.11 o 
   1 -14   2     1161.24     1177.72     21.91 o 
   2 -14   2       38.63      101.52      7.90 o 
   3 -14   2     4874.30     5061.90     61.56 o 
   4 -14   2     3310.37     3508.37     47.28 o 
   5 -14   2        1.88       -3.62      9.68 o 
   6 -14   2      881.40      959.10     21.92 o 
   7 -14   2     1646.83     1703.31     30.91 o 
   8 -14   2      181.29      201.28     12.15 o 
   9 -14   2     2470.85     2489.14     37.26 o 
  10 -14   2       26.14       37.13      9.52 o 
  11 -14   2     2680.62     2584.29     54.16 o 
 -17 -13   2      104.88       90.36     14.50 o 
 -16 -13   2      216.45      219.94     19.20 o 
 -15 -13   2      231.71      263.48     19.71 o 
 -14 -13   2     3245.73     3337.99     58.40 o 
 -13 -13   2     1110.77     1109.48     21.68 o 
 -12 -13   2      565.98      480.59     16.57 o 
 -11 -13   2      815.69      736.62     15.74 o 
 -10 -13   2     2597.92     2755.32     34.26 o 
  -9 -13   2      511.43      557.10     13.19 o 
  -8 -13   2      119.12      135.85      7.41 o 
  -7 -13   2        0.33        8.40      3.77 o 
  -6 -13   2     1135.31     1092.85     18.13 o 
  -5 -13   2      919.62      875.74     13.18 o 
  -4 -13   2       86.52      100.77      5.00 o 
  -3 -13   2     4321.95     4592.20     40.13 o 
  -2 -13   2     8484.41     8215.87     65.99 o 
  -1 -13   2     4771.14     5006.84     45.92 o 
   0 -13   2     2698.85     2589.43     26.47 o 
   1 -13   2      289.64      325.64     11.65 o 
   2 -13   2        0.16        9.97      6.62 o 
   3 -13   2     1315.80     1314.62     21.37 o 
   4 -13   2     1374.14     1313.32     24.01 o 
   5 -13   2     2074.72     1957.59     31.39 o 
   6 -13   2     3889.49     3956.92     47.50 o 
   7 -13   2     1328.47     1314.67     23.63 o 
   8 -13   2     1198.66     1231.11     23.33 o 
   9 -13   2      118.11      110.54      9.62 o 
  10 -13   2     1227.61     1239.70     28.19 o 
  11 -13   2     2011.51     2238.02     48.95 o 
  12 -13   2      731.82      818.35     29.46 o 
 -17 -12   2       18.79       21.73     10.98 o 
 -16 -12   2     2318.32     2332.41     55.85 o 
 -15 -12   2      456.16      478.14     19.00 o 
 -14 -12   2     3406.57     3407.85     72.16 o 
 -13 -12   2      720.86      734.71     16.89 o 
 -12 -12   2       80.51       69.49      7.57 o 
 -11 -12   2     1717.74     1726.61     24.62 o 
 -10 -12   2      338.30      303.97      9.78 o 
  -9 -12   2     2969.80     2859.59     33.92 o 
  -8 -12   2     1225.93     1231.58     19.03 o 
  -7 -12   2       10.47       20.31      4.09 o 
  -6 -12   2     7666.44     7500.25     72.98 o 
  -5 -12   2      595.33      551.07      9.64 o 
  -4 -12   2      464.02      439.30      8.14 o 
  -3 -12   2     1320.48     1235.86     14.98 o 
  -2 -12   2       67.39      147.89      5.86 o 
  -1 -12   2    15198.76    15454.91    116.37 o 
   0 -12   2       99.06      118.51      5.41 o 
   1 -12   2     5871.69     6048.78     55.56 o 
   2 -12   2     4756.81     4727.87     46.32 o 
   3 -12   2     3032.36     3011.99     33.11 o 
   4 -12   2     2737.00     2803.69     34.80 o 
   5 -12   2     4451.87     4610.75     51.59 o 
   6 -12   2     2625.36     2644.29     35.00 o 
   7 -12   2     6799.74     6936.24     73.53 o 
   8 -12   2        4.48       -5.99      5.55 o 
   9 -12   2      604.78      532.90     15.60 o 
  10 -12   2      191.94      188.10     12.75 o 
  11 -12   2      521.60      521.18     22.81 o 
  12 -12   2      175.99       98.81     13.58 o 
 -18 -11   2      410.12      428.45     27.77 o 
 -17 -11   2      956.70     1008.98     35.40 o 
 -16 -11   2     1025.92      914.37     32.72 o 
 -15 -11   2     4173.54     3996.69     78.39 o 
 -14 -11   2      711.47      797.10     17.13 o 
 -13 -11   2     1281.30     1329.34     23.08 o 
 -12 -11   2       37.67       42.38      5.84 o 
 -11 -11   2     2300.27     2474.54     36.16 o 
 -10 -11   2       19.98       22.45      4.16 o 
  -9 -11   2        7.90       18.38      6.75 o 
  -8 -11   2      309.93      241.36      8.29 o 
  -7 -11   2     4860.15     4868.22     61.78 o 
  -6 -11   2     2403.36     2581.40     30.27 o 
  -5 -11   2      187.99      209.80      7.68 o 
  -4 -11   2      393.66      374.95      8.03 o 
  -3 -11   2     1436.38     1384.14     15.43 o 
  -2 -11   2      437.97      436.78     10.18 o 
  -1 -11   2     1704.74     1521.44     25.18 o 
   0 -11   2     1729.09     1840.01     17.40 o 
   1 -11   2     1019.17      957.58     11.78 o 
   2 -11   2      777.38      904.06     13.17 o 
   3 -11   2      583.32      589.03     11.81 o 
   4 -11   2     1178.52     1139.90     18.79 o 
   5 -11   2     1393.77     1405.69     21.98 o 
   6 -11   2      143.91      139.72      7.99 o 
   7 -11   2    10679.95    10977.18    107.48 o 
   8 -11   2      797.70      864.00     18.52 o 
   9 -11   2      197.65      214.83     12.28 o 
  10 -11   2      178.69      184.97     14.77 o 
  11 -11   2     3118.37     3052.68     57.37 o 
  12 -11   2      190.27      164.78     15.85 o 
  13 -11   2      832.32      846.38     28.96 o 
 -18 -10   2     1224.81     1217.07     39.64 o 
 -17 -10   2      271.52      250.87     20.16 o 
 -16 -10   2     1318.12     1330.25     45.34 o 
 -15 -10   2     2192.59     2285.46     55.17 o 
 -14 -10   2       36.74       29.07      5.25 o 
 -13 -10   2     5837.79     5608.48     64.67 o 
 -12 -10   2      871.40      891.02     17.47 o 
 -11 -10   2      850.27      903.33     17.42 o 
 -10 -10   2       76.88       82.98      5.54 o 
  -9 -10   2     1960.96     2114.04     26.08 o 
  -8 -10   2     1943.38     1754.58     22.62 o 
  -7 -10   2     5285.70     5044.17    143.16 o 
  -6 -10   2      346.80      354.04     12.55 o 
  -5 -10   2     9839.61     9771.71     89.89 o 
  -4 -10   2      472.28      489.05     13.21 o 
  -3 -10   2       11.60       22.93      2.52 o 
  -2 -10   2     1469.17     1385.41     16.61 o 
  -1 -10   2      869.33      791.65     13.49 o 
   0 -10   2      626.71      545.05      8.26 o 
   1 -10   2    10687.00    11018.32     75.39 o 
   2 -10   2     1578.71     1647.45     17.40 o 
   3 -10   2     6971.67     7157.49     70.65 o 
   4 -10   2      867.11      826.69     12.87 o 
   5 -10   2      120.82      109.34      6.14 o 
   6 -10   2     3588.27     3628.31     38.13 o 
   7 -10   2      453.70      389.80     11.65 o 
   8 -10   2     1906.74     1798.57     33.35 o 
   9 -10   2       86.41      111.16      8.25 o 
  10 -10   2       17.63       11.90      6.58 o 
  11 -10   2     3679.19     3695.64     64.39 o 
  12 -10   2     1521.19     1514.28     37.57 o 
  13 -10   2      383.30      356.60     19.97 o 
  14 -10   2      447.39      405.13     24.60 o 
 -18  -9   2     3414.63     3335.42     72.28 o 
 -17  -9   2      566.72      511.68     25.84 o 
 -16  -9   2      233.98      171.66     16.57 o 
 -15  -9   2     2204.38     2403.27     54.10 o 
 -14  -9   2       62.20       62.01      5.97 o 
 -13  -9   2     5610.76     5552.10     63.49 o 
 -12  -9   2     3461.97     3426.32     42.55 o 
 -11  -9   2     3538.98     3538.69     47.91 o 
 -10  -9   2     4631.48     4748.40     48.60 o 
  -9  -9   2     3816.99     3907.07     57.12 o 
  -8  -9   2      230.41      241.39      7.55 o 
  -7  -9   2     4059.15     3776.16    172.79 o 
  -6  -9   2     1639.16     1629.91     22.87 o 
  -5  -9   2    16626.77    15716.16    138.70 o 
  -4  -9   2     5778.52     6221.39     52.75 o 
  -3  -9   2     2347.22     2465.68     22.19 o 
  -2  -9   2      106.41       96.69      3.90 o 
  -1  -9   2     3346.00     3187.65     28.13 o 
   0  -9   2     5998.15     5742.11     43.49 o 
   1  -9   2    12340.40    12034.95     86.49 o 
   2  -9   2       38.70       91.64      5.86 o 
   3  -9   2     8699.47     8363.13     67.33 o 
   4  -9   2     3348.28     3236.56     31.97 o 
   5  -9   2     4520.97     4555.25     44.11 o 
   6  -9   2      832.81      894.64     14.86 o 
   7  -9   2      724.35      691.49     13.40 o 
   8  -9   2       90.95       78.39      5.92 o 
   9  -9   2     1139.43     1147.91     20.90 o 
  10  -9   2       99.29       79.72      8.61 o 
  11  -9   2     2812.05     2950.28     52.82 o 
  12  -9   2      286.52      395.64     21.90 o 
  13  -9   2     3694.69     3610.69     54.45 o 
  14  -9   2      130.68      130.01     14.04 o 
 -18  -8   2       44.45       35.09     12.89 o 
 -17  -8   2     2719.37     2542.60     58.59 o 
 -16  -8   2      915.60      991.03     32.56 o 
 -15  -8   2      191.21      186.43     15.87 o 
 -14  -8   2       19.04       28.44      4.72 o 
 -13  -8   2     2187.23     2239.48     30.82 o 
 -12  -8   2      896.45      965.37     17.42 o 
 -11  -8   2     2784.30     2833.91     35.83 o 
 -10  -8   2      432.72      509.35     10.75 o 
  -9  -8   2     4473.54     4555.11     45.75 o 
  -7  -8   2       47.43       48.80      6.82 o 
  -6  -8   2      612.72      541.01     11.10 o 
  -5  -8   2     4057.72     3804.87     38.01 o 
  -4  -8   2     1484.91     1129.87     15.08 o 
  -3  -8   2     4952.70     4602.02     36.69 o 
  -2  -8   2      122.15      176.61      5.52 o 
  -1  -8   2    13878.63    13221.39    122.17 o 
   0  -8   2        1.04       12.87      2.03 o 
   1  -8   2      159.39      166.63      5.25 o 
   2  -8   2    14486.00    13635.02    103.87 o 
   3  -8   2     7154.87     7275.08     66.39 o 
   4  -8   2     2283.45     2238.22     21.15 o 
   5  -8   2       24.73        6.21      3.04 o 
   6  -8   2       28.82       15.05      4.67 o 
   7  -8   2     3684.11     3758.48     38.54 o 
   8  -8   2     2022.72     1856.63     23.81 o 
   9  -8   2      147.24      158.30      8.46 o 
  10  -8   2      496.00      496.28     15.95 o 
  11  -8   2      683.46      701.98     20.03 o 
  12  -8   2     2327.25     2173.66     75.97 o 
  13  -8   2     2566.77     2731.07     44.61 o 
  14  -8   2        0.51       -4.82      6.85 o 
  15  -8   2        8.42       -2.81      9.52 o 
 -18  -7   2      373.56      344.32     23.63 o 
 -17  -7   2     2896.73     2917.57     64.27 o 
 -16  -7   2        3.82       11.22      9.92 o 
 -15  -7   2      446.00      413.14     37.25 o 
 -14  -7   2     1267.94     1209.77     33.75 o 
 -13  -7   2       88.60       86.39      6.57 o 
 -12  -7   2      874.28      846.68     15.68 o 
 -11  -7   2      849.05      998.18     15.63 o 
 -10  -7   2      309.10      278.79      8.03 o 
  -9  -7   2     9450.48     9105.97    446.96 o 
  -8  -7   2      216.26      170.07     18.28 o 
  -7  -7   2        2.00        6.67      2.24 o 
  -6  -7   2     1706.57     1650.26     25.32 o 
  -5  -7   2     8075.61     7729.66    197.16 o 
  -4  -7   2      418.88      489.55      8.34 o 
  -3  -7   2    12974.37    14096.45    111.10 o 
  -2  -7   2    11756.93    12443.20    102.89 o 
  -1  -7   2     5820.42     5541.20    105.64 o 
   0  -7   2     4297.24     5159.85     72.88 o 
   1  -7   2     6797.43     6875.87     58.35 o 
   2  -7   2       71.21       81.73      4.18 o 
   3  -7   2     2457.69     2037.00     29.50 o 
   4  -7   2    12875.16    12804.19    106.09 o 
   5  -7   2      214.96      237.74      8.42 o 
   6  -7   2      496.27      447.31      9.64 o 
   7  -7   2     6790.94     6628.07     61.43 o 
   8  -7   2       79.10       82.09      5.83 o 
   9  -7   2     2931.21     2914.47     39.16 o 
  10  -7   2     2577.40     2571.19     38.91 o 
  11  -7   2       89.85      108.36      9.23 o 
  12  -7   2     2407.99     2288.45     57.41 o 
  13  -7   2       69.51       40.66      8.10 o 
  14  -7   2      258.58      224.49     13.79 o 
  15  -7   2       56.36       35.87      9.82 o 
  16  -7   2        0.14       -6.35     10.15 o 
 -18  -6   2      485.57      458.11     25.27 o 
 -17  -6   2      587.12      535.18     26.05 o 
 -16  -6   2      374.96      331.03     19.27 o 
 -15  -6   2     2064.75     2125.00     48.94 o 
 -14  -6   2     1839.54     1750.01     35.29 o 
 -13  -6   2     1213.50     1125.36     19.47 o 
 -12  -6   2      676.46      674.09     14.04 o 
 -11  -6   2      977.69      850.34     13.97 o 
 -10  -6   2     4423.66     4270.80     43.91 o 
  -9  -6   2    13290.10    13243.79    194.62 o 
  -8  -6   2     5545.26     5289.52    173.48 o 
  -7  -6   2      592.58      650.27     11.08 o 
  -6  -6   2       55.51       97.59      3.87 o 
  -5  -6   2     7980.84     8298.84     94.93 o 
  -4  -6   2     2998.97     2796.64     31.60 o 
  -3  -6   2     2058.68     1981.51     23.72 o 
  -2  -6   2     8395.24     7558.28     80.00 o 
  -1  -6   2    37501.68    39608.71    550.90 o 
   0  -6   2    15328.03    14557.08    163.17 o 
   1  -6   2      381.56      440.46      8.43 o 
   2  -6   2     1671.26     1905.72     21.20 o 
   3  -6   2     5883.14     5665.07     49.41 o 
   4  -6   2     2103.57     2011.78     21.36 o 
   5  -6   2      799.75      923.14     11.90 o 
   6  -6   2      122.31      102.61      4.96 o 
   7  -6   2     7558.33     7494.61     66.35 o 
   8  -6   2     9967.19     9690.05    111.39 o 
   9  -6   2     6904.74     6783.64     69.08 o 
  10  -6   2       11.75        4.17      8.61 o 
  11  -6   2      427.51      493.81     15.57 o 
  12  -6   2     1487.65     1690.80     40.08 o 
  13  -6   2        6.70       -3.43      6.11 o 
  14  -6   2      167.67      167.23     11.87 o 
  15  -6   2     2481.73     2634.25     44.19 o 
  16  -6   2     1309.03     1330.77     33.42 o 
 -18  -5   2       57.01       18.22     12.17 o 
 -17  -5   2        3.69      -20.20     15.39 o 
 -16  -5   2        1.88       -7.75      6.03 o 
 -15  -5   2     4287.57     4351.81     81.53 o 
 -14  -5   2      181.40      182.11     15.91 o 
 -13  -5   2     5929.34     5991.35     68.68 o 
 -12  -5   2     1003.30      982.89     17.43 o 
 -11  -5   2        2.96        3.70      3.20 o 
 -10  -5   2      916.37      993.86     14.67 o 
  -9  -5   2        7.37       17.24      3.39 o 
  -8  -5   2      601.66      604.70     10.44 o 
  -7  -5   2     2676.53     2739.78     51.70 o 
  -6  -5   2      500.52      575.25      7.78 o 
  -5  -5   2       86.10      175.59      4.87 o 
  -4  -5   2     3886.31     4449.92     55.69 o 
  -3  -5   2    11219.22     8887.63    177.20 o 
  -2  -5   2       42.87       22.85      7.14 o 
   0  -5   2     2327.60     1932.52     22.16 o 
   1  -5   2      934.61      983.21     13.54 o 
   2  -5   2      142.80      305.31      7.99 o 
   3  -5   2     1615.77     1660.75     21.48 o 
   4  -5   2     5725.53     5794.08     50.37 o 
   5  -5   2     1826.65     1904.69     20.54 o 
   6  -5   2      773.92      718.64     11.23 o 
   7  -5   2      255.28      311.82      7.31 o 
   8  -5   2     9981.45     9984.72     79.89 o 
   9  -5   2      302.81      334.60      9.52 o 
  10  -5   2     1300.67     1348.57     22.15 o 
  11  -5   2      156.16      139.24      8.64 o 
  12  -5   2     1067.29      965.04     19.83 o 
  13  -5   2      158.11      183.68     10.53 o 
  14  -5   2       40.70       42.45      6.86 o 
  15  -5   2        7.36       42.93      7.41 o 
  16  -5   2     6162.07     6086.65     72.11 o 
  17  -5   2      185.35      191.24     14.88 o 
 -18  -4   2      231.35      201.93     16.50 o 
 -17  -4   2      336.98      345.30     18.55 o 
 -16  -4   2        1.13       -6.73      6.20 o 
 -15  -4   2     1648.59     1610.78     34.98 o 
 -14  -4   2     3473.95     3360.18     54.94 o 
 -13  -4   2     8860.03     8835.11     96.71 o 
 -12  -4   2     1231.35     1188.52     19.70 o 
 -11  -4   2      180.49      161.54      7.02 o 
 -10  -4   2     2409.78     2126.61     28.24 o 
  -9  -4   2     1216.77     1303.51     22.59 o 
  -8  -4   2       15.98       19.15      2.40 o 
  -7  -4   2     8490.10     9032.94     87.50 o 
  -6  -4   2      244.11      335.88      5.85 o 
  -5  -4   2    13233.15    10732.16     95.85 o 
  -4  -4   2    16261.21    14637.60    164.83 o 
  -3  -4   2       84.45       70.71      3.31 o 
  -1  -4   2     2135.05     2673.81    119.77 o 
   0  -4   2     1817.19     1105.82     15.93 o 
   1  -4   2     1127.01     1907.67     24.08 o 
   2  -4   2       16.14        6.85      2.16 o 
   3  -4   2     9694.31    10149.22    116.71 o 
   4  -4   2     4240.42     4771.99     51.59 o 
   5  -4   2    16116.97    16268.24    147.16 o 
   6  -4   2      719.16      713.05     10.96 o 
   7  -4   2     1333.96     1153.83     14.15 o 
   8  -4   2     6006.40     5974.15     50.43 o 
   9  -4   2        4.09       10.05      3.66 o 
  10  -4   2     1452.57     1514.53     23.31 o 
  11  -4   2     3144.79     3164.51     39.55 o 
  12  -4   2      238.11      211.06     10.31 o 
  13  -4   2     3012.85     3048.16     40.72 o 
  14  -4   2     1270.08     1223.70     23.61 o 
  15  -4   2      399.73      361.24     13.71 o 
  16  -4   2     3787.93     3931.00     52.09 o 
  17  -4   2       30.11       41.51      9.02 o 
 -18  -3   2      342.70      397.05     22.30 o 
 -17  -3   2     2141.00     2134.33     39.69 o 
 -16  -3   2        0.37        0.04      6.65 o 
 -15  -3   2      670.60      637.44     21.46 o 
 -14  -3   2     3861.12     3892.48     67.74 o 
 -13  -3   2     2106.03     1901.37     28.44 o 
 -12  -3   2     2551.54     2414.41     32.77 o 
 -11  -3   2      164.94      168.46      7.27 o 
 -10  -3   2      666.72      713.87     13.61 o 
  -9  -3   2     1139.47     1133.94     17.12 o 
  -8  -3   2      419.80      327.47     10.51 o 
  -7  -3   2     1974.94     2291.44     26.83 o 
  -6  -3   2    13658.91    13662.19    133.22 o 
  -5  -3   2      810.71      897.54     10.57 o 
  -4  -3   2    11888.65    13246.15    185.09 o 
  -3  -3   2     1416.18     2162.05     27.27 o 
  -2  -3   2      337.60      249.95      7.38 o 
   0  -3   2     1510.70     1847.40     23.59 o 
   1  -3   2     2749.80     2232.52     24.27 o 
   2  -3   2     8066.36     8039.50     80.40 o 
   3  -3   2     1678.11     2551.49     33.75 o 
   4  -3   2    27177.14    23262.75    265.44 o 
   5  -3   2     1224.42     1501.21     18.48 o 
   6  -3   2     2681.22     2901.91     28.54 o 
   7  -3   2     5839.16     6066.38     54.28 o 
   8  -3   2     1484.83     1682.37     21.69 o 
   9  -3   2     1201.35     1225.06     17.15 o 
  10  -3   2       90.78       64.05      7.01 o 
  11  -3   2      725.30      664.21     14.92 o 
  12  -3   2     6822.43     6675.50     71.39 o 
  13  -3   2     1585.13     1487.35     29.03 o 
  14  -3   2     4299.65     4274.93     61.68 o 
  15  -3   2      100.06       89.70     10.15 o 
  16  -3   2      861.33      901.68     21.46 o 
  17  -3   2       20.56       13.13      8.38 o 
 -18  -2   2      310.01      294.21     17.25 o 
 -17  -2   2     5499.83     5547.23     75.76 o 
 -16  -2   2      158.93      131.56     10.82 o 
 -15  -2   2     1022.13     1078.44     27.92 o 
 -14  -2   2       11.36       -5.13      8.77 o 
 -13  -2   2      850.67      816.21     16.99 o 
 -12  -2   2      470.05      496.83     12.39 o 
 -11  -2   2      672.10      819.34     15.43 o 
 -10  -2   2      102.70       71.77      6.87 o 
  -9  -2   2     8713.63     7903.99    318.77 o 
  -8  -2   2     5193.18     4803.60     59.61 o 
  -7  -2   2     3403.75     3444.33     37.08 o 
  -6  -2   2     8063.85     7507.68     88.07 o 
  -5  -2   2     1977.35     1712.20     23.37 o 
  -3  -2   2     1578.66     1639.81     63.73 o 
  -2  -2   2      792.66      548.05     12.65 o 
  -1  -2   2    18784.28    18774.66    276.46 o 
   0  -2   2    11897.13    10932.04    230.04 o 
   1  -2   2     3067.75     4027.10     88.32 o 
   2  -2   2    10742.53    12045.58    213.14 o 
   3  -2   2       37.61       44.54      3.34 o 
   4  -2   2     4301.45     5253.62     56.08 o 
   5  -2   2     4678.73     3575.39     39.36 o 
   6  -2   2     2488.58     2061.33     23.85 o 
   7  -2   2      759.30      854.80     24.63 o 
   8  -2   2       42.74       28.68      5.52 o 
   9  -2   2     1714.57     1709.81     22.37 o 
  10  -2   2       54.75       60.28      5.39 o 
  11  -2   2       61.08       60.80      5.70 o 
  12  -2   2     4703.56     4712.50     53.71 o 
  13  -2   2      587.45      565.40     18.45 o 
  14  -2   2     3220.66     3165.92     41.72 o 
  15  -2   2       45.30       42.90      6.45 o 
  16  -2   2       14.64       13.27      6.35 o 
  17  -2   2        1.02      -13.14      6.57 o 
  18  -2   2      214.61      178.77     12.74 o 
 -18  -1   2     2986.13     3112.42     52.20 o 
 -17  -1   2     1652.18     1492.18     33.04 o 
 -16  -1   2     1137.01     1137.72     26.83 o 
 -15  -1   2       23.57       15.27      6.58 o 
 -14  -1   2       35.25       36.84      5.11 o 
 -13  -1   2      516.66      473.52     12.88 o 
 -12  -1   2       16.95        9.93      4.59 o 
 -11  -1   2     1814.82     1678.13     25.10 o 
 -10  -1   2     3811.91     3483.76     42.37 o 
  -9  -1   2     2824.89     3159.41     54.65 o 
  -8  -1   2    14481.45    15074.17    163.17 o 
  -7  -1   2     2282.19     1691.88     24.13 o 
  -6  -1   2      132.34       90.93      6.09 o 
  -3  -1   2     8927.92     7652.42    114.54 o 
  -2  -1   2       92.65      176.97     21.05 o 
  -1  -1   2    50582.10    48703.56   1019.56 o 
   0  -1   2    85646.66    89202.30   1855.02 o 
   1  -1   2     8468.27     7576.65    160.67 o 
   2  -1   2     9412.15     9671.61    206.93 o 
   3  -1   2     6333.24     5387.93     66.39 o 
   4  -1   2    40035.38    43153.63    892.70 o 
   6  -1   2     5960.67     7009.45     83.24 o 
   7  -1   2     6822.89     6431.84     61.17 o 
   8  -1   2    10290.03     9805.07     90.79 o 
   9  -1   2      215.14      348.75      8.40 o 
  10  -1   2      898.44     1022.46     17.39 o 
  11  -1   2     7415.49     7271.14     74.57 o 
  12  -1   2     3659.23     3640.68     64.97 o 
  13  -1   2     1222.09     1171.23     21.44 o 
  14  -1   2     2592.61     2673.00     36.86 o 
  15  -1   2      231.18      215.56     10.82 o 
  16  -1   2      413.26      411.36     18.41 o 
  17  -1   2      322.75      271.98     13.64 o 
  18  -1   2      847.10      795.47     22.26 o 
 -18   0   2      918.97      827.80     27.67 o 
 -17   0   2        0.26        0.58      7.70 o 
 -16   0   2      402.55      429.49     21.97 o 
 -15   0   2      277.71      297.11     14.05 o 
 -14   0   2      217.57      231.61      9.54 o 
 -13   0   2     1893.88     1915.10     27.24 o 
 -12   0   2       23.75       24.03      4.59 o 
 -11   0   2     1723.34     1609.83     24.76 o 
 -10   0   2    11050.42    10963.85    115.59 o 
  -9   0   2     1036.84     1118.80     21.82 o 
  -8   0   2    15296.96    14634.29    148.40 o 
  -7   0   2     4532.98     4222.12     46.90 o 
  -6   0   2     5359.07     5592.66     67.10 o 
  -5   0   2    15146.16    15165.46    218.62 o 
  -4   0   2      324.84      434.01     17.07 o 
  -3   0   2      333.79      122.55     10.95 o 
  -2   0   2     2403.02     3138.61     49.51 o 
  -1   0   2     2827.94     2344.81     52.97 o 
   0   0   2    83376.34    94967.52   1579.95 o 
   5   0   2      635.76      898.54     30.03 o 
   6   0   2     1035.54      843.02     16.41 o 
   7   0   2      449.13      413.64      9.68 o 
   8   0   2    13953.53    13937.90    125.60 o 
   9   0   2     3963.71     4209.90     65.92 o 
  10   0   2     4525.70     4311.81     71.88 o 
  11   0   2      794.69      866.05     17.81 o 
  12   0   2      436.61      455.90     20.14 o 
  13   0   2     2395.23     2409.50     33.18 o 
  14   0   2      170.11      111.73      8.32 o 
  15   0   2       37.32       49.88      6.51 o 
  16   0   2     1689.40     1756.23     29.23 o 
  17   0   2     1025.78     1193.35     29.80 o 
  18   0   2     1730.06     1664.54     30.08 o 
 -18   1   2       13.16        2.12      8.84 o 
 -17   1   2        0.19      -14.58      7.29 o 
 -16   1   2       22.96       -5.81      6.67 o 
 -15   1   2      587.44      549.45     13.64 o 
 -14   1   2      950.12      950.93     18.29 o 
 -13   1   2      621.75      599.82     14.74 o 
 -12   1   2     6246.13     5886.52     62.92 o 
 -11   1   2     2455.96     2480.13     31.41 o 
 -10   1   2       21.45       23.96      4.12 o 
  -9   1   2      608.77      463.43     12.10 o 
  -8   1   2     9855.78     8737.91     96.00 o 
  -7   1   2      556.38      656.44     12.00 o 
  -6   1   2      458.04      412.68      8.50 o 
  -5   1   2    16178.41    15834.51    228.86 o 
  -3   1   2     2155.53     2077.32     57.89 o 
  -2   1   2     3380.52     4486.19     56.21 o 
  -1   1   2       69.07      362.20     12.70 o 
   2   1   2     1531.07     2807.22     63.48 o 
   3   1   2     5868.80     5970.75     89.88 o 
   4   1   2    13127.34    13631.91    200.15 o 
   6   1   2     1240.15      715.87     14.61 o 
   7   1   2     2086.46     2386.22     29.88 o 
   8   1   2    18351.41    19578.38    213.36 o 
   9   1   2        2.55       27.96      4.11 o 
  10   1   2     9073.92     9156.03    128.35 o 
  11   1   2        2.71        1.27      5.71 o 
  12   1   2     1246.87     1235.95     22.71 o 
  13   1   2      551.01      551.05     15.80 o 
  14   1   2      453.41      389.16     14.23 o 
  15   1   2      415.80      463.55     13.79 o 
  16   1   2     1466.99     1546.49     26.92 o 
  17   1   2     2620.97     2630.01     38.84 o 
  18   1   2     3835.31     4115.02     53.42 o 
 -17   2   2       40.07       16.24     13.34 o 
 -16   2   2       99.89       87.01     10.65 o 
 -15   2   2      217.38      233.54     10.84 o 
 -14   2   2     2594.16     2698.28     36.19 o 
 -13   2   2      185.89      199.16      9.57 o 
 -12   2   2     3435.91     3485.22     42.17 o 
 -11   2   2        0.02       33.55      4.79 o 
 -10   2   2       93.13      105.41      6.25 o 
  -9   2   2     4429.17     4063.18    105.39 o 
  -8   2   2      575.40      216.58     12.89 o 
  -7   2   2     2793.69     3399.72     42.36 o 
  -6   2   2      201.25      116.60      7.43 o 
  -5   2   2      217.81       88.59      4.68 o 
  -2   2   2    33938.67    33197.63    489.38 o 
  -1   2   2    15568.63    20744.01    304.12 o 
   0   2   2    18501.29    14856.87    217.04 o 
   1   2   2      451.09      210.07      8.62 o 
   2   2   2    11296.57    14037.39    203.87 o 
   3   2   2    24757.41    24231.28    357.13 o 
   4   2   2    13890.95    15231.72    222.63 o 
   6   2   2    21979.31    21766.25    255.20 o 
   7   2   2     5746.34     5528.22     71.86 o 
   8   2   2    14848.79    14834.55    150.90 o 
   9   2   2    18459.01    17108.08    173.89 o 
  10   2   2     3845.06     4091.68     49.69 o 
  11   2   2     2677.44     2643.29     36.14 o 
  12   2   2     5939.45     5997.88     70.45 o 
  13   2   2      125.84      113.77      8.93 o 
  14   2   2     2208.35     2085.85     34.10 o 
  15   2   2      115.51       77.41      8.14 o 
  16   2   2      227.61      184.44     10.25 o 
  17   2   2     3539.40     3419.91     49.80 o 
  18   2   2     1482.22     1545.96     28.62 o 
  19   2   2     1759.47     1790.45     34.90 o 
 -17   3   2      920.80      997.26     34.60 o 
 -16   3   2     2140.10     2187.68     39.64 o 
 -15   3   2      992.71      937.47     19.32 o 
 -14   3   2      857.27      850.26     18.15 o 
 -13   3   2      153.03      110.82      9.72 o 
 -12   3   2     5431.63     5376.02     64.90 o 
 -11   3   2      732.78      742.34     16.07 o 
 -10   3   2     2180.89     2216.08     29.20 o 
  -9   3   2     3201.01     3218.14     37.53 o 
  -7   3   2     1406.64      944.19     28.17 o 
  -5   3   2     8531.33     8337.12    156.50 o 
  -4   3   2    36045.98    30861.72    340.42 o 
  -1   3   2    14546.12    17001.05    294.65 o 
   0   3   2    12193.26    10248.21    150.80 o 
   1   3   2    15906.65    12567.25    150.29 o 
   2   3   2      140.03       62.07      6.21 o 
   3   3   2     7305.59     6702.24     67.16 o 
   4   3   2    26866.36    30796.92    354.60 o 
   5   3   2     1087.83     1003.09     33.83 o 
   6   3   2    14152.04    14368.75    170.81 o 
   7   3   2       20.83       81.57      4.81 o 
   8   3   2      272.90      292.41      8.63 o 
   9   3   2     2141.16     2033.22     28.14 o 
  10   3   2       84.88       84.12      6.38 o 
  11   3   2     1233.22     1298.41     22.16 o 
  12   3   2     1039.06      979.57     19.56 o 
  13   3   2     3316.64     3241.30     53.82 o 
  14   3   2     7657.44     7796.96     90.48 o 
  15   3   2      118.90      106.95      9.16 o 
  16   3   2       16.64       30.45      6.29 o 
  17   3   2      390.99      425.19     15.95 o 
  18   3   2        0.88       -1.50      7.03 o 
  19   3   2      903.22      815.32     21.74 o 
 -17   4   2        5.12       22.92     10.53 o 
 -16   4   2     6170.00     6562.43     73.74 o 
 -15   4   2       15.35       34.57      6.63 o 
 -14   4   2      363.06      358.82     19.27 o 
 -13   4   2       79.81      110.60      8.44 o 
 -12   4   2     2566.07     2374.87     33.08 o 
 -11   4   2      512.92      487.59     12.91 o 
 -10   4   2        4.33       12.19      4.67 o 
  -9   4   2     1278.20     1271.17     20.03 o 
  -8   4   2    22901.97    23430.50    270.78 o 
  -7   4   2       21.29       30.69      5.20 o 
  -6   4   2     2193.80     1926.85     23.72 o 
  -5   4   2     1164.23     1438.57     18.55 o 
  -4   4   2    18916.93    18439.98    165.41 o 
  -3   4   2    12702.39    14298.41    208.35 o 
  -1   4   2    45611.66    45750.40    965.66 o 
   0   4   2    55404.12    57285.26    835.74 o 
   1   4   2    13569.32    13047.17    156.81 o 
   2   4   2     4796.70     6022.28     60.80 o 
   3   4   2     7766.34     8267.93     82.92 o 
   4   4   2    53847.61    50806.92    498.31 o 
   5   4   2    28772.00    25760.44    431.24 o 
   6   4   2    13725.77    14365.62    301.86 o 
   7   4   2     4274.83     4669.02     51.90 o 
   8   4   2      599.01      794.13     14.33 o 
   9   4   2     2277.39     2550.70     36.02 o 
  10   4   2     3036.89     2878.80     37.34 o 
  11   4   2     2688.81     2571.94     35.22 o 
  12   4   2      260.14      232.19      9.85 o 
  13   4   2     4804.52     4752.95     59.19 o 
  14   4   2     8470.39     8424.00     96.25 o 
  15   4   2     2001.15     2019.35     33.59 o 
  16   4   2      479.23      440.47     15.04 o 
  17   4   2      198.14      173.20     14.41 o 
  18   4   2      291.34      305.57     18.19 o 
  19   4   2     1022.78     1058.46     23.02 o 
 -16   5   2     2495.74     2300.06     35.62 o 
 -15   5   2       28.99       61.20      7.89 o 
 -14   5   2      914.78      940.15     21.18 o 
 -13   5   2      222.73      236.57     13.27 o 
 -12   5   2     1841.55     1841.76     28.44 o 
 -11   5   2        5.22       21.98      5.33 o 
 -10   5   2      471.45      433.86     13.20 o 
  -9   5   2       17.71       39.01      5.02 o 
  -8   5   2    19414.93    19144.46    181.39 o 
  -7   5   2      107.15       88.65      8.97 o 
  -6   5   2     1947.83     1958.28     30.36 o 
  -5   5   2       68.59      140.82      5.67 o 
  -4   5   2     2253.75     1966.72     25.84 o 
  -3   5   2    10175.45    10552.71    128.72 o 
  -2   5   2     4353.13     3563.58     58.32 o 
   0   5   2    51159.64    52016.71   1095.23 o 
   1   5   2    15524.43    15593.49    157.03 o 
   2   5   2    29854.79    31816.88    309.75 o 
   3   5   2     3654.17     4098.50     43.26 o 
   4   5   2       58.20       94.76      4.86 o 
   5   5   2    25777.55    27336.76    269.92 o 
   6   5   2     2374.43     2333.90     32.79 o 
   7   5   2    13915.42    14661.92    131.44 o 
   8   5   2     4971.93     4973.79     55.96 o 
   9   5   2     4498.35     4554.83     52.94 o 
  10   5   2     1780.17     1914.98     36.35 o 
  11   5   2        0.97        6.79      4.09 o 
  12   5   2        6.19       13.10      4.56 o 
  13   5   2     4346.73     4549.56     71.75 o 
  14   5   2      114.80      143.49     10.29 o 
  15   5   2     5239.52     5241.09     65.99 o 
  16   5   2        1.74       -2.50      5.28 o 
  17   5   2       94.07       72.04      8.65 o 
  18   5   2       58.43       53.75      8.67 o 
  19   5   2      856.83      846.37     26.10 o 
 -16   6   2      979.48      971.51     32.89 o 
 -15   6   2      479.71      483.76     21.43 o 
 -14   6   2        0.71       -4.97      5.75 o 
 -13   6   2      619.11      638.38     24.00 o 
 -12   6   2     2210.68     2264.62     32.98 o 
 -11   6   2        4.93        7.86      4.95 o 
 -10   6   2      550.28      533.03     13.69 o 
  -9   6   2      963.57      893.32     16.95 o 
  -8   6   2    10644.32    10301.60    100.60 o 
  -7   6   2     5300.54     5412.47     63.40 o 
  -6   6   2     9421.81     9567.84    103.15 o 
  -5   6   2    11006.86    11186.46    110.14 o 
  -4   6   2     6518.72     5969.98     57.77 o 
  -3   6   2      793.99      730.47     12.28 o 
  -2   6   2     3034.28     3322.45     38.41 o 
  -1   6   2     4332.08     4376.84    227.30 o 
   0   6   2    51336.96    49097.69    680.93 o 
   1   6   2    44670.12    45274.55    447.46 o 
   2   6   2    33865.86    34784.01    315.78 o 
   3   6   2     5282.11     5750.92     52.85 o 
   4   6   2       52.66      150.93      5.47 o 
   5   6   2     5660.24     6666.90     75.49 o 
   6   6   2      461.23      394.04     12.36 o 
   7   6   2      222.01      235.87      6.57 o 
   8   6   2     1202.99     1090.76     15.66 o 
   9   6   2    25228.55    24940.53    249.45 o 
  10   6   2     9466.88     9494.17    101.87 o 
  11   6   2        5.10       -1.81      4.70 o 
  12   6   2      398.60      431.98     12.74 o 
  13   6   2     1808.58     1668.72     30.66 o 
  14   6   2      192.75      135.37      9.51 o 
  15   6   2     1211.18     1237.43     24.91 o 
  16   6   2        7.31        1.96      5.24 o 
  17   6   2     1112.49     1120.57     24.56 o 
  18   6   2      330.44      272.71     15.09 o 
  19   6   2      411.79      352.58     17.03 o 
 -15   7   2      131.50      150.55     11.60 o 
 -14   7   2      856.72      818.54     25.12 o 
 -13   7   2       12.11       14.52      6.95 o 
 -12   7   2     2338.67     2303.73     40.69 o 
 -11   7   2       61.60       58.80      7.72 o 
 -10   7   2      781.48      830.80     24.20 o 
  -9   7   2      438.46      443.60     15.30 o 
  -8   7   2      534.56      531.79     14.35 o 
  -7   7   2     5524.15     5536.35     65.45 o 
  -6   7   2      174.72      190.92      8.98 o 
  -5   7   2     6803.51     7183.85     69.32 o 
  -4   7   2     9678.68    10022.72     92.91 o 
  -3   7   2     2239.98     2166.47     31.08 o 
  -2   7   2    29598.68    29091.79    287.22 o 
  -1   7   2     1518.62     1948.97     29.22 o 
   0   7   2     5906.48     6319.60     69.97 o 
   1   7   2    17349.30    18433.13    182.86 o 
   2   7   2     2424.82     2001.60     21.47 o 
   3   7   2    39518.98    40092.04    478.27 o 
   4   7   2     6027.71     5906.53     46.62 o 
   5   7   2    14027.02    13816.94    124.79 o 
   6   7   2      202.75      147.68      5.78 o 
   7   7   2     1428.65     1318.49     17.46 o 
   8   7   2       17.03       18.38      3.78 o 
   9   7   2    27389.08    27844.76    245.94 o 
  10   7   2     1354.15     1355.33     26.53 o 
  11   7   2    13073.16    13363.74    140.47 o 
  12   7   2     2050.81     2034.45     30.76 o 
  13   7   2     1958.62     1996.90     37.43 o 
  14   7   2       37.51       38.22      6.68 o 
  15   7   2     1079.88      973.84     25.85 o 
  16   7   2       17.05       -0.13     11.44 o 
  17   7   2     2266.44     2266.64     47.97 o 
  18   7   2      667.45      656.91     21.71 o 
  19   7   2     1552.39     1553.77     33.24 o 
 -15   8   2      220.90      160.95     13.08 o 
 -14   8   2      253.55      213.01     13.31 o 
 -13   8   2     1174.47     1220.24     26.94 o 
 -12   8   2     3030.98     2820.84     44.18 o 
 -11   8   2       10.72       21.99      9.45 o 
 -10   8   2     2864.38     2769.16     41.65 o 
  -9   8   2      238.86      278.02     11.86 o 
  -8   8   2        1.14       21.64      5.06 o 
  -7   8   2      611.80      742.15     17.10 o 
  -6   8   2      778.35      786.93     22.40 o 
  -5   8   2      487.36      590.27     14.79 o 
  -4   8   2     7399.36     7329.18     64.08 o 
  -3   8   2     2727.88     2695.38     30.44 o 
  -2   8   2    40793.35    42756.07    335.68 o 
  -1   8   2       33.10       90.13      4.51 o 
   0   8   2     5673.70     5601.94     49.03 o 
   1   8   2     7150.11     6850.37     58.77 o 
   2   8   2      755.89      602.33     18.04 o 
   3   8   2      458.85      480.71     13.36 o 
   4   8   2     9278.33     9430.46     73.72 o 
   5   8   2     7311.29     7100.89     62.70 o 
   6   8   2    37378.24    37514.77    272.59 o 
   7   8   2      429.35      510.46     10.50 o 
   8   8   2      538.97      528.46     10.84 o 
   9   8   2     5266.83     5505.03     87.38 o 
  10   8   2      206.55      225.60     11.28 o 
  11   8   2    10069.75    10548.88    113.52 o 
  12   8   2     1137.77     1126.85     21.21 o 
  13   8   2     1090.94     1094.48     21.56 o 
  14   8   2      335.03      298.06     15.26 o 
  15   8   2      256.23      207.48     12.94 o 
  16   8   2      861.81      830.92     22.89 o 
  17   8   2      862.38      884.82     24.01 o 
  18   8   2       69.69       69.43     12.96 o 
  19   8   2     1539.23     1578.60     33.61 o 
 -14   9   2      194.91      141.42     11.66 o 
 -13   9   2       29.73       23.55      7.61 o 
 -12   9   2      263.20      349.13     27.60 o 
 -11   9   2     4308.15     4506.66     61.22 o 
 -10   9   2      188.20      164.75     16.31 o 
  -9   9   2     1615.85     1584.98     28.92 o 
  -8   9   2      898.66      823.34     19.33 o 
  -7   9   2     1986.10     1920.14     30.90 o 
  -6   9   2     2720.35     2799.92     40.00 o 
  -5   9   2     2994.71     3110.07     36.17 o 
  -4   9   2      782.77      795.85     15.38 o 
  -3   9   2     6377.33     6622.67     58.80 o 
  -2   9   2      889.19      949.39     22.31 o 
  -1   9   2    32232.54    33124.87    241.52 o 
   0   9   2      660.21      705.25     10.77 o 
   1   9   2     1170.58     1000.02     14.38 o 
   2   9   2      136.58       78.06      3.50 o 
   3   9   2     3748.69     3611.46     33.28 o 
   4   9   2       81.89       64.33      3.47 o 
   5   9   2    39267.29    39878.06    315.56 o 
   6   9   2    26528.43    27121.58    199.08 o 
   7   9   2    14230.44    14433.75    416.25 o 
   8   9   2      774.75      919.48     14.98 o 
   9   9   2     1062.78     1049.86     16.61 o 
  10   9   2        0.57       10.54      3.88 o 
  11   9   2     3060.71     2898.65     34.65 o 
  12   9   2     2205.11     2051.07     35.75 o 
  13   9   2      945.93      941.28     23.01 o 
  14   9   2       56.48       77.62      8.89 o 
  15   9   2     4840.01     5092.45     73.29 o 
  16   9   2      253.90      209.01     13.58 o 
  17   9   2       18.33        9.23      6.94 o 
  18   9   2     1884.23     1845.80     51.24 o 
  19   9   2     1235.89     1253.82     29.39 o 
 -14  10   2      622.73      675.56     23.49 o 
 -13  10   2        7.30        2.08      6.92 o 
 -12  10   2      120.30      120.84     11.07 o 
 -11  10   2     1958.79     1837.14     34.36 o 
 -10  10   2      156.72      153.82     11.18 o 
  -9  10   2       74.94       98.42      9.05 o 
  -8  10   2     1677.63     1596.57     41.28 o 
  -7  10   2     2564.93     2529.78     38.15 o 
  -6  10   2     4910.32     5104.78     63.09 o 
  -5  10   2     1012.91      940.35     17.00 o 
  -4  10   2       38.58       24.22      3.98 o 
  -3  10   2    11700.40    11694.81     98.93 o 
  -2  10   2      519.00      552.60     10.46 o 
  -1  10   2     1631.36     1658.45     23.73 o 
   0  10   2     3705.44     3751.37     45.52 o 
   1  10   2     4460.57     4468.05     38.96 o 
   2  10   2     5540.01     5515.00     42.92 o 
   3  10   2     1302.85     1167.63     14.50 o 
   4  10   2        0.43        0.51      1.54 o 
   5  10   2    13735.93    14259.81    171.04 o 
   6  10   2      412.07      376.24     10.70 o 
   7  10   2    17654.35    17784.72    232.93 o 
   8  10   2      338.65      297.31      9.04 o 
   9  10   2      767.52      747.27     15.71 o 
  10  10   2      386.74      366.98     11.55 o 
  11  10   2     1374.88     1586.67     25.74 o 
  12  10   2      207.71      212.79     20.38 o 
  13  10   2     2669.59     2736.59     45.37 o 
  14  10   2       35.59       37.81      7.92 o 
  15  10   2     3971.26     3941.35     85.77 o 
  16  10   2     1330.04     1390.72     30.97 o 
  17  10   2      182.92      169.15     12.26 o 
  18  10   2      767.53      811.49     23.37 o 
 -13  11   2      902.87      911.77     27.32 o 
 -12  11   2       89.74       56.75      9.44 o 
 -11  11   2     2774.98     2584.05     43.31 o 
 -10  11   2      105.09       98.20      9.79 o 
  -9  11   2       25.73       35.20      7.36 o 
  -8  11   2     1478.33     1476.97     28.62 o 
  -7  11   2     6984.48     7157.34     85.21 o 
  -6  11   2     1058.16     1062.59     22.67 o 
  -5  11   2     3076.76     3174.28     38.29 o 
  -4  11   2     2691.22     2701.92     30.16 o 
  -3  11   2     4576.67     4608.45     52.26 o 
  -2  11   2      745.16      762.73     13.13 o 
  -1  11   2     3042.49     3082.96     29.62 o 
   0  11   2      479.76      520.27      9.41 o 
   1  11   2    15522.06    15842.13    107.29 o 
   2  11   2    15524.94    15343.26    116.23 o 
   3  11   2     1256.44     1387.27     16.01 o 
   4  11   2     4632.29     4971.32     39.22 o 
   5  11   2       68.95       79.97     12.14 o 
   6  11   2    10045.65    10151.09     92.10 o 
   7  11   2     8563.98     8610.86     73.64 o 
   8  11   2      528.11      531.50     11.99 o 
   9  11   2     1520.17     1461.25     24.04 o 
  10  11   2      420.40      450.79     12.94 o 
  11  11   2     7295.89     7354.42     97.89 o 
  12  11   2     5925.30     5806.75     68.40 o 
  13  11   2      181.41      189.94     12.73 o 
  14  11   2     2497.39     2655.36     45.53 o 
  15  11   2     4468.09     4182.64     93.38 o 
  16  11   2      796.13      753.06     22.48 o 
  17  11   2      196.91      179.07     12.68 o 
  18  11   2      158.55      147.46     18.21 o 
 -12  12   2      669.99      650.45     21.35 o 
 -11  12   2      713.47      705.28     24.60 o 
 -10  12   2      516.07      555.09     19.69 o 
  -9  12   2      332.48      272.73     14.16 o 
  -8  12   2      739.89      849.19     21.81 o 
  -7  12   2     7568.68     7797.01     79.71 o 
  -6  12   2     1602.93     1615.68     29.68 o 
  -5  12   2     3649.71     3601.13     42.97 o 
  -4  12   2      298.18      259.67      8.98 o 
  -3  12   2     4937.35     4886.23     57.86 o 
  -2  12   2       92.57      119.09     12.87 o 
  -1  12   2     2372.49     2404.75     27.03 o 
   0  12   2      151.20      161.51      6.15 o 
   1  12   2    14600.75    14975.01    117.13 o 
   2  12   2      210.62      219.15      6.93 o 
   3  12   2    17038.11    16770.03    122.63 o 
   4  12   2       24.22       36.55      3.71 o 
   5  12   2      283.03      247.81      6.84 o 
   6  12   2      849.73      920.42     14.15 o 
   7  12   2      338.99      390.32      9.16 o 
   8  12   2       33.86       60.68      8.32 o 
   9  12   2     2237.65     2373.51     30.42 o 
  10  12   2      119.25      116.21      8.22 o 
  11  12   2     8683.50     8415.12     93.22 o 
  12  12   2      106.86      118.89     14.82 o 
  13  12   2     3417.50     3586.11     48.34 o 
  14  12   2     2125.07     2197.80     44.09 o 
  15  12   2      694.34      775.33     22.86 o 
  16  12   2     1086.59     1108.89     30.62 o 
  17  12   2      398.40      398.03     17.30 o 
  18  12   2       74.16       59.40      9.08 o 
 -12  13   2       16.49       16.71     11.33 o 
 -11  13   2     1616.27     1682.57     41.50 o 
 -10  13   2     1634.23     1720.31     43.30 o 
  -9  13   2      565.10      582.21     19.45 o 
  -8  13   2      383.61      410.90     16.20 o 
  -7  13   2     1046.69      892.02     18.06 o 
  -6  13   2      187.90      219.65     12.46 o 
  -5  13   2      496.03      536.66     14.48 o 
  -4  13   2      193.88      196.98      8.59 o 
  -3  13   2     2464.08     2455.64     29.09 o 
  -2  13   2     1286.51     1338.71     19.27 o 
  -1  13   2     4465.38     4718.76     67.04 o 
   0  13   2     1292.67     1349.31     18.92 o 
   1  13   2     2714.39     2889.85     34.53 o 
   2  13   2     7827.34     8005.29     78.01 o 
   3  13   2    14954.98    15566.38    110.92 o 
   4  13   2      968.68      846.57     12.85 o 
   5  13   2      572.77      545.92     10.14 o 
   6  13   2     1207.92     1084.59     16.08 o 
   7  13   2     2165.94     2224.91     25.53 o 
   8  13   2     3196.04     3279.49     52.71 o 
   9  13   2     4759.79     4703.73     51.56 o 
  10  13   2     1700.66     1723.93     28.68 o 
  11  13   2     4935.84     4841.56     63.00 o 
  12  13   2      715.31      713.57     18.33 o 
  13  13   2     1027.36      950.85     21.30 o 
  14  13   2     1193.49     1101.30     27.35 o 
  15  13   2       45.39       25.05      8.06 o 
  16  13   2       68.82       64.76      9.58 o 
  17  13   2       57.42       43.99      8.88 o 
  18  13   2      120.77      124.23     11.65 o 
 -11  14   2     1092.17     1058.90     32.79 o 
 -10  14   2      149.47      165.80     16.22 o 
  -9  14   2     2444.97     2343.13     49.38 o 
  -8  14   2      266.62      260.57     17.22 o 
  -7  14   2     1079.34     1141.99     22.98 o 
  -6  14   2        2.52       18.48      6.52 o 
  -5  14   2      245.30      198.47     10.28 o 
  -4  14   2       61.14       53.90      6.48 o 
  -3  14   2     4533.72     4670.43     52.74 o 
  -2  14   2     3462.11     3511.30     41.91 o 
  -1  14   2     7268.42     7164.00     80.84 o 
   0  14   2      256.86      252.75     10.76 o 
   1  14   2       43.11       78.86      6.20 o 
   2  14   2     5173.34     4972.84     53.10 o 
   3  14   2     3614.82     3675.21     72.26 o 
   4  14   2     6894.31     6824.33     61.45 o 
   5  14   2      632.15      593.58     11.01 o 
   6  14   2       12.36       14.37      4.13 o 
   7  14   2    10960.50    10729.89     92.04 o 
   8  14   2     1170.98     1131.81     19.95 o 
   9  14   2       45.02       54.81      6.43 o 
  10  14   2     7597.32     7664.74     88.84 o 
  11  14   2     2558.37     2647.06     39.28 o 
  12  14   2     4575.94     4533.93     58.34 o 
  13  14   2        6.92        8.12      5.80 o 
  14  14   2        9.97       15.62      7.14 o 
  15  14   2     1337.64     1376.12     31.86 o 
  16  14   2       54.35       40.56      9.13 o 
  17  14   2        4.82        2.19      7.53 o 
 -10  15   2      945.25      964.29     31.65 o 
  -9  15   2      583.58      588.01     24.86 o 
  -8  15   2       98.21       91.03     12.55 o 
  -7  15   2      522.35      531.57     22.55 o 
  -6  15   2        5.07        7.35      5.16 o 
  -5  15   2      373.84      477.78     15.62 o 
  -4  15   2     1479.32     1481.30     27.53 o 
  -3  15   2     4764.38     4707.66     59.50 o 
  -2  15   2     2284.15     2292.07     35.31 o 
  -1  15   2     8725.09     8734.66     96.82 o 
   0  15   2        1.09        3.77      5.03 o 
   1  15   2      193.95      181.47      8.79 o 
   2  15   2       13.24       12.65      4.81 o 
   3  15   2     1108.17      981.25     32.76 o 
   4  15   2       33.76       18.90      4.95 o 
   5  15   2     3095.25     3149.25     36.94 o 
   6  15   2       42.71       52.07      5.24 o 
   7  15   2     9602.73     9622.86     84.48 o 
   8  15   2     2093.86     2204.98     30.96 o 
   9  15   2     2310.87     2198.38     31.09 o 
  10  15   2     1989.92     1847.20     28.25 o 
  11  15   2      766.06      794.95     19.60 o 
  12  15   2     2603.76     2613.15     45.68 o 
  13  15   2      642.84      596.49     17.57 o 
  14  15   2      407.82      428.62     15.54 o 
  15  15   2     3765.00     3691.30     60.78 o 
  16  15   2      479.04      503.42     20.54 o 
  17  15   2       25.31       12.28      8.41 o 
  -9  16   2       17.40       -7.42     24.25 o 
  -8  16   2       29.55       -4.90     11.71 o 
  -7  16   2     1498.22     1401.32     29.75 o 
  -6  16   2       14.78       11.02      6.08 o 
  -5  16   2      660.07      627.93     18.49 o 
  -4  16   2      516.82      575.90     17.50 o 
  -3  16   2      147.45      203.16     11.69 o 
  -2  16   2     5598.90     5471.01     67.28 o 
  -1  16   2     2899.73     2975.65     42.63 o 
   0  16   2      113.69      118.93      9.00 o 
   1  16   2      476.21      454.46     16.36 o 
   2  16   2      187.12      216.43     10.82 o 
   3  16   2     5794.24     5736.27     67.65 o 
   4  16   2     1698.92     1572.12     26.38 o 
   5  16   2      121.79      138.98     12.89 o 
   6  16   2     1221.76     1239.81     40.33 o 
   7  16   2     3660.98     3674.25     39.81 o 
   8  16   2     2757.26     2772.76     31.86 o 
   9  16   2     1774.04     1731.35     27.33 o 
  10  16   2       20.09        3.41      5.51 o 
  11  16   2      135.31      107.38      9.10 o 
  12  16   2      743.79      716.28     22.92 o 
  13  16   2       24.40       24.41      6.66 o 
  14  16   2     1143.69     1161.35     25.74 o 
  15  16   2     1178.27     1219.66     31.06 o 
  16  16   2     3435.55     3469.02     59.68 o 
  -8  17   2       13.54      -20.91     10.91 o 
  -7  17   2     3184.03     3193.34     96.44 o 
  -6  17   2      678.27      765.53     20.13 o 
  -5  17   2     1601.24     1648.38     26.80 o 
  -4  17   2        9.51        5.10      9.70 o 
  -3  17   2        1.73        1.97      7.75 o 
  -2  17   2     2346.00     2597.25     40.05 o 
  -1  17   2       40.04       68.38      8.24 o 
   0  17   2     1099.85     1092.79     23.22 o 
   1  17   2      176.27      168.03     13.06 o 
   2  17   2      497.72      450.17     19.05 o 
   3  17   2     3785.23     3882.95     50.93 o 
   4  17   2        1.28        9.01      6.78 o 
   5  17   2     1293.98     1363.53     24.73 o 
   6  17   2     3441.89     3255.73     68.77 o 
   7  17   2       30.10       49.83      9.16 o 
   8  17   2     2948.49     2970.31     40.92 o 
   9  17   2       90.23       98.64      9.34 o 
  10  17   2      457.65      483.05     14.82 o 
  11  17   2     3382.41     3425.19     57.30 o 
  12  17   2        0.80        6.52      6.25 o 
  13  17   2      233.18      225.31     13.05 o 
  14  17   2      104.25      106.57     10.24 o 
  15  17   2      103.11      112.47     12.44 o 
  16  17   2     4391.55     4520.22     77.13 o 
  -7  18   2      322.58      285.40     28.18 o 
  -6  18   2     3429.13     3669.65     46.12 o 
  -5  18   2     2668.38     2742.34     45.54 o 
  -4  18   2      103.22      107.48     10.22 o 
  -3  18   2        0.21       -5.23      6.37 o 
  -2  18   2      628.72      680.60     19.36 o 
  -1  18   2      937.28     1029.82     23.50 o 
   0  18   2     1935.24     1847.71     36.39 o 
   1  18   2     1015.38      951.35     24.47 o 
   2  18   2     1334.75     1322.42     39.12 o 
   3  18   2       81.16       63.19      7.58 o 
   4  18   2     2304.29     2156.64     33.84 o 
   5  18   2     3574.84     3554.24     47.58 o 
   6  18   2     2734.66     2720.56     46.25 o 
   7  18   2      155.08      162.85     11.34 o 
   8  18   2      391.68      353.57     28.22 o 
   9  18   2      191.81      220.14     18.64 o 
  10  18   2     1221.78     1257.52     81.02 o 
  11  18   2     1665.85     1667.09     34.99 o 
  12  18   2      768.97      796.55     21.89 o 
  13  18   2      782.50      726.66     21.09 o 
  14  18   2        0.14      -12.64      6.32 o 
  15  18   2      375.35      314.48     28.94 o 
  -5  19   2      652.83      705.29     18.56 o 
  -4  19   2     1614.30     1596.52     27.66 o 
  -3  19   2      137.87      107.77     10.72 o 
  -2  19   2       85.21       70.38      9.19 o 
  -1  19   2     3086.59     3104.13     52.61 o 
   0  19   2      181.10      163.37     12.65 o 
   1  19   2       88.95       83.69     10.09 o 
   2  19   2     2748.34     2797.81     47.39 o 
   3  19   2      396.08      406.17     14.85 o 
   4  19   2     4431.57     4479.27     57.84 o 
   5  19   2      789.15      820.19     20.38 o 
   6  19   2        0.17      -13.45      6.73 o 
   7  19   2       28.80       37.27      7.71 o 
   8  19   2      174.61      175.01     17.83 o 
   9  19   2      149.93      155.85     16.93 o 
  10  19   2      351.65      359.91     23.44 o 
  11  19   2       28.65       43.66     14.40 o 
  12  19   2     6724.55     6700.07    122.71 o 
  13  19   2      756.08      794.60     32.28 o 
  14  19   2      200.32      140.34     17.77 o 
  -4  20   2      149.03      112.62      9.94 o 
  -3  20   2     1699.11     1679.94     28.85 o 
  -2  20   2      905.19      952.51     21.27 o 
  -1  20   2     2888.12     2886.73     51.07 o 
   0  20   2     2545.72     2544.41     46.49 o 
   1  20   2     1529.51     1497.57     32.92 o 
   2  20   2     3065.02     3040.26     50.90 o 
   3  20   2      318.42      330.82     21.19 o 
   4  20   2     3641.31     3679.96     50.76 o 
   5  20   2     1891.84     1999.21     33.00 o 
   6  20   2      687.89      733.83     22.63 o 
   7  20   2     2303.09     2420.05     46.24 o 
   8  20   2     1051.16     1035.66     43.19 o 
   9  20   2      120.45      115.06     16.46 o 
  10  20   2      412.68      369.68     24.07 o 
  11  20   2      356.10      370.21     55.72 o 
  12  20   2     4923.49     4790.32     96.55 o 
  13  20   2      389.33      404.96     25.64 o 
  -2  21   2     1188.43     1115.22     25.49 o 
  -1  21   2       48.51       52.10      8.91 o 
   0  21   2     4565.17     4680.81     71.77 o 
   1  21   2      854.51      828.72     25.10 o 
   2  21   2       35.40       23.36      8.56 o 
   3  21   2       24.24       19.88      7.97 o 
   4  21   2     1650.47     1651.47     30.41 o 
   5  21   2       33.07       25.45      8.70 o 
   6  21   2       55.46       23.68     11.96 o 
   7  21   2      337.26      329.53     14.31 o 
   8  21   2     3795.35     3683.04     81.84 o 
   9  21   2      539.54      542.62     29.40 o 
  10  21   2       56.97       34.62     14.06 o 
  11  21   2      182.87      155.76     18.72 o 
   1  22   2      119.07      115.44     13.49 o 
   2  22   2      302.55      322.19     16.38 o 
   3  22   2      188.93      177.24     11.37 o 
   4  22   2      174.87      107.07      8.89 o 
   5  22   2       29.11       11.64      7.27 o 
   6  22   2       20.23        0.03      7.04 o 
   7  22   2      467.60      461.68     15.82 o 
   8  22   2     2364.99     2254.75     48.41 o 
   9  22   2       74.22       61.97     15.37 o 
  -5 -22   3      981.13      996.35     38.72 o 
  -4 -22   3      257.89      243.32     22.79 o 
  -9 -21   3        7.92        0.91      8.67 o 
  -8 -21   3        6.00        6.96     10.86 o 
  -7 -21   3      931.03      861.39     45.09 o 
  -6 -21   3       52.60       25.78     12.65 o 
  -5 -21   3       39.90       52.22     14.13 o 
  -4 -21   3     1525.80     1580.17     48.33 o 
  -3 -21   3      301.84      312.12     29.59 o 
  -2 -21   3       93.56       80.65      9.18 o 
  -1 -21   3      490.29      529.92     26.74 o 
   0 -21   3        0.07       28.33      9.83 o 
   1 -21   3     3866.79     4079.42     73.89 o 
 -11 -20   3     2648.24     2640.51     38.81 o 
 -10 -20   3      830.67      834.14     20.29 o 
  -9 -20   3      512.65      506.49     16.21 o 
  -8 -20   3      107.56      115.01      9.75 o 
  -7 -20   3      451.91      452.23     24.96 o 
  -6 -20   3      173.78      138.80     27.16 o 
  -5 -20   3     1063.61     1056.23     37.78 o 
  -4 -20   3     1028.51     1088.74     38.93 o 
  -3 -20   3     4477.12     4518.20     76.76 o 
  -2 -20   3      496.91      554.36     18.55 o 
  -1 -20   3      401.49      408.19     14.66 o 
   0 -20   3      249.85      285.37     13.24 o 
   1 -20   3     1236.14     1307.63     28.05 o 
   2 -20   3     1240.94     1325.66     30.55 o 
   3 -20   3       74.21       90.28     13.02 o 
 -13 -19   3      263.74      224.93     11.89 o 
 -12 -19   3      115.13      115.04      9.34 o 
 -11 -19   3     4165.84     4176.26     51.94 o 
 -10 -19   3      393.82      384.29     17.92 o 
  -9 -19   3        0.30      -10.38      5.19 o 
  -8 -19   3      566.52      570.19     16.53 o 
  -7 -19   3      646.41      584.77     16.78 o 
  -6 -19   3     1043.26      989.13     21.45 o 
  -5 -19   3     1017.43      987.98     35.26 o 
  -4 -19   3      224.11      286.24     33.20 o 
  -3 -19   3     3265.38     3358.55     43.95 o 
  -2 -19   3      612.36      722.23     23.23 o 
  -1 -19   3     2602.11     2587.42     38.36 o 
   0 -19   3      132.57      146.29     10.32 o 
   1 -19   3      674.29      597.60     17.68 o 
   2 -19   3       81.36       66.21      9.54 o 
   3 -19   3       33.42       44.08     10.97 o 
   4 -19   3       25.22       12.24      8.67 o 
   5 -19   3     2986.94     3035.66     92.68 o 
 -14 -18   3      166.87      148.48      9.96 o 
 -13 -18   3      354.88      338.79     13.02 o 
 -12 -18   3       53.92       56.40      7.46 o 
 -11 -18   3     1822.33     1763.20     30.88 o 
 -10 -18   3      532.47      513.19     15.52 o 
  -9 -18   3      489.95      447.77     14.60 o 
  -8 -18   3      174.53      162.57     10.53 o 
  -7 -18   3     2737.26     2677.37     37.21 o 
  -6 -18   3      302.26      298.44     12.67 o 
  -5 -18   3       48.86       46.15      7.20 o 
  -4 -18   3     1332.23     1398.24     27.03 o 
  -3 -18   3     3700.40     3686.59     55.71 o 
  -2 -18   3      866.77      829.47     18.47 o 
  -1 -18   3     1304.84     1341.43     25.01 o 
   0 -18   3       16.10        0.38      6.29 o 
   1 -18   3     2116.92     2127.06     34.59 o 
   2 -18   3      485.28      492.60     18.27 o 
   3 -18   3        0.86        2.56      6.95 o 
   4 -18   3        5.28       -7.67      7.39 o 
   5 -18   3     1663.52     1733.41     36.59 o 
   6 -18   3      969.69     1012.16     32.50 o 
 -15 -17   3     3924.88     3870.60     65.72 o 
 -14 -17   3        0.08        9.64      5.78 o 
 -13 -17   3       48.24       33.76      6.57 o 
 -12 -17   3        4.89        4.89      5.34 o 
 -11 -17   3      691.25      666.57     16.63 o 
 -10 -17   3       18.76        5.02      5.77 o 
  -9 -17   3     1780.00     1677.39     27.36 o 
  -8 -17   3      241.09      259.91     11.61 o 
  -7 -17   3     3954.92     3834.95     46.73 o 
  -6 -17   3      228.79      244.96     15.54 o 
  -5 -17   3     4511.73     4450.88     59.91 o 
  -4 -17   3     2282.70     2219.80     37.32 o 
  -3 -17   3      396.88      382.19     10.94 o 
  -2 -17   3     1264.56     1365.24     23.73 o 
  -1 -17   3       33.27       25.29      8.27 o 
   0 -17   3       11.12       -6.78      5.62 o 
   1 -17   3     3044.09     3047.82     56.84 o 
   2 -17   3      672.73      674.45     18.28 o 
   3 -17   3     2516.57     2579.31     44.56 o 
   4 -17   3      775.21      837.31     41.02 o 
   5 -17   3        0.77        3.28      7.41 o 
   6 -17   3      707.44      747.54     23.58 o 
   7 -17   3      347.50      381.53     18.77 o 
   8 -17   3      332.77      336.11     18.41 o 
 -15 -16   3     2505.85     2528.12     49.03 o 
 -14 -16   3     1049.97     1079.76     21.56 o 
 -13 -16   3        0.90        2.40      5.19 o 
 -12 -16   3      780.43      780.62     17.31 o 
 -11 -16   3     2856.76     2842.59     37.38 o 
 -10 -16   3      277.37      244.91     11.01 o 
  -9 -16   3      737.54      714.68     17.07 o 
  -8 -16   3     1661.53     1760.01     27.19 o 
  -7 -16   3     8083.62     7751.32     79.30 o 
  -6 -16   3     4084.67     3962.90     46.81 o 
  -5 -16   3      481.90      445.44     13.40 o 
  -4 -16   3       93.95       84.29      5.68 o 
  -3 -16   3      823.68      841.79     13.65 o 
  -2 -16   3       23.19       21.06      4.55 o 
  -1 -16   3      657.91      678.69     16.27 o 
   0 -16   3      217.88      198.18     10.45 o 
   1 -16   3     2812.36     3043.60     42.43 o 
   2 -16   3     2807.11     2908.12     41.80 o 
   3 -16   3     3083.58     3129.92     49.95 o 
   4 -16   3       40.92       34.34      8.52 o 
   5 -16   3       29.99       13.72      8.22 o 
   6 -16   3      495.09      487.87     16.75 o 
   7 -16   3      495.09      500.10     17.33 o 
   8 -16   3       14.91        1.33      8.21 o 
   9 -16   3     2117.31     2045.81     42.13 o 
 -16 -15   3        0.86      -14.83      7.41 o 
 -15 -15   3     1068.87     1125.98     30.14 o 
 -14 -15   3       12.34        3.80      4.97 o 
 -13 -15   3       28.31       16.81      5.99 o 
 -12 -15   3      135.55      135.69      8.70 o 
 -11 -15   3     5203.58     5227.87     57.53 o 
 -10 -15   3       32.82       44.49      6.37 o 
  -9 -15   3     3445.04     3393.31     55.42 o 
  -8 -15   3     2603.16     2456.22     32.75 o 
  -7 -15   3     3002.31     3018.20     37.69 o 
  -6 -15   3     2866.68     2898.80     36.42 o 
  -5 -15   3      755.61      688.72     15.57 o 
  -4 -15   3       34.45       32.35      4.45 o 
  -3 -15   3     3242.95     3431.66     32.87 o 
  -2 -15   3      224.58      223.60      7.65 o 
  -1 -15   3        2.19        4.73      4.12 o 
   0 -15   3      774.54      776.14     17.31 o 
   1 -15   3     1395.58     1387.05     36.68 o 
   2 -15   3     7433.17     7321.90     83.23 o 
   3 -15   3      534.08      626.17     19.12 o 
   4 -15   3       65.50       44.83      8.61 o 
   5 -15   3       16.87        3.55      7.08 o 
   6 -15   3      860.13      900.78     21.83 o 
   7 -15   3      273.73      216.19     12.56 o 
   8 -15   3      264.02      271.13     14.17 o 
   9 -15   3      744.82      839.39     31.43 o 
  10 -15   3     2358.17     2575.70     48.78 o 
 -16 -14   3       24.89       19.19      8.47 o 
 -15 -14   3      551.97      553.18     20.89 o 
 -14 -14   3      211.98      185.64     13.55 o 
 -13 -14   3      400.49      413.12     16.59 o 
 -12 -14   3       85.35       73.02      6.83 o 
 -11 -14   3     4648.13     4472.43     65.32 o 
 -10 -14   3     1471.04     1457.13     22.99 o 
  -9 -14   3     5893.35     5779.92     98.68 o 
  -8 -14   3       88.26       87.66      6.59 o 
  -7 -14   3       83.76       91.15      6.74 o 
  -6 -14   3     2597.24     2737.26     34.00 o 
  -5 -14   3       69.87       64.50      6.13 o 
  -4 -14   3     1552.88     1549.07     19.86 o 
  -3 -14   3     8485.86     8617.38     69.13 o 
  -2 -14   3     1874.97     1692.53     19.79 o 
  -1 -14   3     6681.93     6837.65     57.32 o 
   0 -14   3       52.15       46.45      5.20 o 
   1 -14   3      434.81      430.78     12.96 o 
   2 -14   3     4702.21     5071.08     60.82 o 
   3 -14   3        2.29       15.52      5.67 o 
   4 -14   3      934.47      794.88     21.37 o 
   5 -14   3     3525.57     3461.93     47.34 o 
   6 -14   3      105.41       84.71      9.06 o 
   7 -14   3      372.36      365.61     16.77 o 
   8 -14   3      931.25      958.12     23.95 o 
   9 -14   3      700.61      679.43     20.09 o 
  10 -14   3     2849.43     2845.87     53.83 o 
  11 -14   3       21.30       43.08     10.19 o 
 -17 -13   3       15.11       18.92     12.87 o 
 -16 -13   3       54.04       44.06     12.05 o 
 -15 -13   3     2001.57     1914.37     38.77 o 
 -14 -13   3      249.70      283.75     17.01 o 
 -13 -13   3      261.11      258.04     12.99 o 
 -12 -13   3     2419.92     2347.73     30.80 o 
 -11 -13   3     3112.78     3273.57     38.82 o 
 -10 -13   3     5057.16     5171.04     59.36 o 
  -9 -13   3     1314.82     1217.04     19.70 o 
  -8 -13   3       70.00       58.81      5.51 o 
  -7 -13   3     2853.10     2858.57     34.65 o 
  -6 -13   3        1.32        5.56      3.62 o 
  -5 -13   3        1.57        2.72      4.16 o 
  -4 -13   3      565.82      572.25     10.54 o 
  -3 -13   3     6415.27     6205.74     51.36 o 
  -2 -13   3    12541.51    12994.29     99.45 o 
  -1 -13   3     4437.79     4291.54     38.47 o 
   0 -13   3     1632.14     1546.99     19.85 o 
   1 -13   3      337.39      305.70     10.03 o 
   2 -13   3     3483.64     3567.13     51.20 o 
   3 -13   3      466.28      448.72     13.51 o 
   4 -13   3      118.20       88.01      7.63 o 
   5 -13   3     4485.51     4710.56     58.64 o 
   6 -13   3     2491.60     2534.80     34.73 o 
   7 -13   3     1478.85     1638.13     26.87 o 
   8 -13   3     1453.69     1518.24     26.24 o 
   9 -13   3       21.15        1.63     11.13 o 
  10 -13   3     1571.10     1562.05     28.17 o 
  11 -13   3      317.49      373.37     29.42 o 
  12 -13   3      241.75      234.10     22.14 o 
 -17 -12   3      264.62      233.57     19.79 o 
 -16 -12   3       45.68       52.39     22.02 o 
 -15 -12   3     1190.96     1250.51     30.18 o 
 -14 -12   3     1228.34     1190.78     28.37 o 
 -13 -12   3     2796.18     2731.40     36.93 o 
 -12 -12   3     2809.45     2730.90     33.50 o 
 -11 -12   3        5.09       13.35      4.61 o 
 -10 -12   3     1430.04     1403.74     21.08 o 
  -9 -12   3        9.60       10.15      3.96 o 
  -8 -12   3      101.98       94.46      5.99 o 
  -7 -12   3     1213.20     1292.71     19.54 o 
  -6 -12   3      849.91      749.35     21.50 o 
  -5 -12   3     2150.33     2093.88     26.53 o 
  -4 -12   3       10.67        6.76      3.35 o 
  -3 -12   3      525.19      455.45      8.42 o 
  -2 -12   3    12606.94    12540.17     95.58 o 
  -1 -12   3     1413.80     1284.01     15.80 o 
   0 -12   3     7476.67     7706.54     62.28 o 
   1 -12   3        6.77       16.20      3.46 o 
   2 -12   3       26.06       30.26      5.16 o 
   3 -12   3     1098.63     1114.33     17.12 o 
   4 -12   3     1111.89     1146.01     17.94 o 
   5 -12   3      304.72      332.66     11.81 o 
   6 -12   3     6553.55     6551.77     69.27 o 
   7 -12   3      582.84      631.55     16.03 o 
   8 -12   3     3393.11     3391.35     43.15 o 
   9 -12   3      207.27      208.39     10.90 o 
  10 -12   3      559.07      535.37     16.23 o 
  11 -12   3       56.61       46.02      8.94 o 
  12 -12   3       27.38       24.51     12.31 o 
 -18 -11   3       14.66        4.51     10.17 o 
 -17 -11   3      179.99      190.24     18.04 o 
 -16 -11   3     1201.06     1184.28     37.42 o 
 -15 -11   3     2109.56     2147.91     43.22 o 
 -14 -11   3     4051.92     4266.36     83.60 o 
 -13 -11   3      546.99      468.90     11.69 o 
 -12 -11   3     1195.34     1253.24     21.34 o 
 -11 -11   3      111.42       93.97      6.09 o 
 -10 -11   3      395.49      370.05      9.87 o 
  -9 -11   3      118.28      126.30      6.51 o 
  -8 -11   3     3042.60     2982.94     34.87 o 
  -7 -11   3     7206.10     6743.10     65.68 o 
  -6 -11   3     4392.31     4729.11     48.49 o 
  -5 -11   3     7065.54     6822.24     75.98 o 
  -4 -11   3       35.53       32.08      4.25 o 
  -3 -11   3     1877.25     2055.79     20.19 o 
  -2 -11   3     2302.51     2296.66     22.27 o 
  -1 -11   3        5.01       39.62      3.83 o 
   0 -11   3      804.11      765.60     12.62 o 
   1 -11   3     8816.75     9052.33     67.31 o 
   2 -11   3       54.12       50.46      3.91 o 
   3 -11   3     3043.14     3115.35     33.24 o 
   4 -11   3     2159.70     2196.06     26.30 o 
   5 -11   3     2322.41     2417.80     31.30 o 
   6 -11   3     3743.90     3816.69     44.56 o 
   7 -11   3       92.56      143.18     13.10 o 
   8 -11   3     2766.85     2715.05     36.24 o 
   9 -11   3     1402.32     1420.36     24.81 o 
  10 -11   3      302.84      286.33     27.12 o 
  11 -11   3      922.75      916.39     23.68 o 
  12 -11   3      582.87      601.75     23.98 o 
  13 -11   3       89.36       88.24     15.18 o 
 -18 -10   3      266.97      255.07     20.69 o 
 -17 -10   3      564.58      519.05     46.62 o 
 -16 -10   3     1582.26     1745.73     45.84 o 
 -15 -10   3      515.51      478.50     23.77 o 
 -14 -10   3     2816.97     2646.10     44.94 o 
 -13 -10   3       65.96       55.66      7.82 o 
 -12 -10   3     1528.99     1571.54     30.84 o 
 -11 -10   3     3511.60     3587.64     39.27 o 
 -10 -10   3     2018.31     1897.38     24.16 o 
  -9 -10   3      174.98      153.86      7.41 o 
  -8 -10   3       22.06       35.01      4.67 o 
  -7 -10   3      360.28      318.61      8.92 o 
  -6 -10   3    46238.77    45513.08    432.81 o 
  -5 -10   3     1757.15     1797.42     22.49 o 
  -4 -10   3     2891.27     2938.35     32.27 o 
  -3 -10   3     2126.31     2103.87     19.85 o 
  -2 -10   3     2120.22     2103.70     20.28 o 
  -1 -10   3      154.65      140.87      6.33 o 
   0 -10   3      990.83      880.58     14.30 o 
   1 -10   3       17.51       12.87      2.64 o 
   2 -10   3    18494.03    18626.30    131.12 o 
   3 -10   3       31.02       46.16      4.06 o 
   4 -10   3     2369.72     2241.23     26.10 o 
   5 -10   3     2220.23     2238.90     28.96 o 
   6 -10   3     1351.15     1288.22     20.80 o 
   7 -10   3       14.23        9.10      4.55 o 
   8 -10   3      378.83      506.67     13.77 o 
   9 -10   3      187.33      216.32     10.45 o 
  10 -10   3     1153.92     1255.30     26.45 o 
  11 -10   3       39.44       31.97      9.52 o 
  12 -10   3     2506.22     2486.45     73.27 o 
  13 -10   3      306.77      290.18     18.42 o 
  14 -10   3      520.01      433.92     33.72 o 
 -18  -9   3     1463.88     1498.25     44.33 o 
 -17  -9   3     1673.31     1818.21     48.11 o 
 -16  -9   3       15.96        2.22     15.66 o 
 -15  -9   3     1107.54     1112.14     33.98 o 
 -14  -9   3     1089.15     1126.41     26.02 o 
 -13  -9   3       90.10      105.20      9.05 o 
 -12  -9   3      128.61      135.34      6.50 o 
 -11  -9   3     8411.03     8321.65     88.02 o 
 -10  -9   3     4961.17     5103.06     60.81 o 
  -9  -9   3     4773.23     4669.94     46.94 o 
  -8  -9   3     2397.29     2283.37     26.37 o 
  -7  -9   3     1192.71     1114.22     29.34 o 
  -5  -9   3      370.64      324.21     15.16 o 
  -4  -9   3     9938.02     9596.26     87.39 o 
  -3  -9   3     4120.62     4161.11     42.16 o 
  -2  -9   3      589.72      538.68      8.52 o 
  -1  -9   3      557.30      623.55      8.67 o 
   0  -9   3      322.00      288.25      8.21 o 
   1  -9   3       10.73       48.07      3.75 o 
   2  -9   3    21556.73    21672.14    183.52 o 
   3  -9   3      345.43      358.22      8.11 o 
   4  -9   3     2311.82     2356.83     24.34 o 
   5  -9   3       87.46       95.72      5.29 o 
   6  -9   3      258.00      221.21      8.09 o 
   7  -9   3        2.91        3.79      3.80 o 
   8  -9   3       69.09       95.17      7.91 o 
   9  -9   3      273.80      196.74      8.77 o 
  10  -9   3      811.61      744.63     19.40 o 
  11  -9   3      618.85      693.18     24.08 o 
  12  -9   3     4398.43     4384.11     73.00 o 
  13  -9   3      445.32      450.51     21.28 o 
  14  -9   3      710.00      698.05     25.76 o 
 -18  -8   3     2415.82     2292.57     56.76 o 
 -17  -8   3     1254.53     1434.33     66.18 o 
 -16  -8   3      455.61      447.57     22.41 o 
 -15  -8   3      262.24      228.12     17.34 o 
 -14  -8   3      954.76     1038.04     31.31 o 
 -13  -8   3       40.36       33.80      8.85 o 
 -12  -8   3      237.39      205.53     13.67 o 
 -11  -8   3      183.09      182.22      8.53 o 
 -10  -8   3    16255.08    16480.73    146.04 o 
  -9  -8   3     5831.16     5661.09     88.05 o 
  -8  -8   3     1995.96     1962.22     37.56 o 
  -5  -8   3     2047.63     1807.09     47.18 o 
  -4  -8   3      118.14       75.07      8.74 o 
  -3  -8   3    19514.88    20866.57    173.26 o 
  -2  -8   3    23980.59    23805.77    174.05 o 
  -1  -8   3     4185.67     4550.26     36.71 o 
   0  -8   3     9071.90     8745.86     73.25 o 
   1  -8   3      643.77      426.76      7.89 o 
   2  -8   3    10271.64    10528.51    125.91 o 
   3  -8   3     7154.70     7688.75     61.89 o 
   4  -8   3     2761.11     2891.33     27.70 o 
   5  -8   3     6662.34     6642.07     55.47 o 
   6  -8   3    11088.00    11322.57     96.62 o 
   7  -8   3      146.54      113.53      6.30 o 
   8  -8   3     4396.80     4344.16     44.01 o 
   9  -8   3      608.07      585.34     12.78 o 
  10  -8   3     2738.50     2791.43     36.60 o 
  11  -8   3     1833.72     1844.80     33.02 o 
  12  -8   3     2039.22     2148.57     43.75 o 
  13  -8   3      426.54      477.41     18.03 o 
  14  -8   3        0.10       -9.71      7.92 o 
  15  -8   3      366.04      321.04     30.42 o 
 -18  -7   3     1130.45     1214.77     39.71 o 
 -17  -7   3       46.26       46.40     12.03 o 
 -16  -7   3       43.22       40.65     11.07 o 
 -15  -7   3      825.15      831.03     28.39 o 
 -14  -7   3       14.70       -4.37     16.51 o 
 -13  -7   3     2025.02     2011.62     44.09 o 
 -12  -7   3       34.24       43.85      6.13 o 
 -11  -7   3     3984.44     4020.79     39.86 o 
 -10  -7   3     4410.64     4486.98     45.54 o 
  -9  -7   3        1.20       13.21      3.08 o 
  -8  -7   3     3968.28     4141.63     45.61 o 
  -7  -7   3     3448.98     3368.99     38.79 o 
  -6  -7   3     1388.63     1364.60     16.24 o 
  -5  -7   3      548.83      650.02      9.45 o 
  -4  -7   3     1683.75     1549.17    118.56 o 
  -3  -7   3      398.93      339.66      7.39 o 
  -2  -7   3     9259.40     8714.30     69.88 o 
  -1  -7   3      186.90      195.26      5.49 o 
   0  -7   3    13277.61    12098.02    151.21 o 
   1  -7   3     4384.01     4259.29     38.04 o 
   2  -7   3        0.29       20.63      7.97 o 
   3  -7   3     6185.71     6193.20     50.44 o 
   4  -7   3      163.75      104.94      5.83 o 
   5  -7   3     1531.44     1520.92     16.16 o 
   6  -7   3     4800.11     4805.13     45.43 o 
   7  -7   3     6562.13     6223.95     57.24 o 
   8  -7   3     7172.15     7279.87     66.29 o 
   9  -7   3      334.70      304.56      9.44 o 
  10  -7   3      104.57      108.00      7.49 o 
  11  -7   3     2402.53     2226.40     36.44 o 
  12  -7   3      117.83      126.36     10.38 o 
  13  -7   3      639.66      637.10     30.94 o 
  14  -7   3      580.63      530.26     18.73 o 
  15  -7   3        6.96       -7.89     10.81 o 
  16  -7   3      132.43      117.80     20.58 o 
 -18  -6   3      678.80      671.49     29.49 o 
 -17  -6   3        2.48       -9.55      9.19 o 
 -16  -6   3      388.03      358.38     23.89 o 
 -15  -6   3      176.74      174.52     15.36 o 
 -14  -6   3     4543.20     4516.49     80.77 o 
 -13  -6   3      276.49      304.72     13.90 o 
 -12  -6   3     1105.08     1077.20     19.78 o 
 -11  -6   3     1002.53      966.58     21.95 o 
 -10  -6   3     4178.83     4120.15     37.53 o 
  -9  -6   3      224.47      239.80      5.55 o 
  -8  -6   3     1059.44     1008.66     11.93 o 
  -7  -6   3     3966.48     4265.32     40.66 o 
  -6  -6   3     2276.25     2302.23     27.25 o 
  -4  -6   3    12886.43    11822.26    123.04 o 
  -3  -6   3     1011.90      830.97     35.03 o 
  -2  -6   3     6565.98     6626.37     88.77 o 
  -1  -6   3      269.55      501.56      9.45 o 
   0  -6   3    18018.68    18090.28    181.15 o 
   1  -6   3     3530.43     3617.69     35.21 o 
   2  -6   3      775.60      740.45     14.64 o 
   3  -6   3     1060.21     1187.16     17.46 o 
   4  -6   3     1286.95     1193.98     15.36 o 
   5  -6   3      329.05      187.79      6.01 o 
   6  -6   3     7217.77     7107.24     62.65 o 
   7  -6   3      121.47      132.86      8.82 o 
   8  -6   3     7773.47     7768.13     69.43 o 
   9  -6   3     1365.36     1408.50     19.68 o 
  10  -6   3      155.67      153.73      8.38 o 
  11  -6   3        0.59       -2.78      4.96 o 
  12  -6   3       96.38      141.18     10.43 o 
  13  -6   3     1485.68     1345.02     27.89 o 
  14  -6   3      567.25      582.08     18.77 o 
  15  -6   3       74.10       75.62      9.90 o 
  16  -6   3     1601.03     1663.65     38.15 o 
 -18  -5   3      116.90       57.25     13.99 o 
 -17  -5   3      365.69      316.94     20.76 o 
 -16  -5   3      172.94      159.04     14.97 o 
 -15  -5   3      380.97      430.29     17.98 o 
 -14  -5   3    10004.94     9994.63    182.45 o 
 -13  -5   3        0.09        8.30     12.12 o 
 -12  -5   3     1356.31     1361.42     27.48 o 
 -11  -5   3       97.11       92.31      6.33 o 
 -10  -5   3      168.01      130.71      8.52 o 
  -9  -5   3     1483.49     1492.95     21.27 o 
  -8  -5   3      274.28      260.40      4.73 o 
  -7  -5   3     1191.30     1110.88     15.20 o 
  -6  -5   3     7593.65     7784.27     64.07 o 
  -5  -5   3      295.30      290.20      4.73 o 
  -4  -5   3    16417.02    16292.31    131.51 o 
  -3  -5   3     6229.86     6334.25     75.00 o 
  -2  -5   3      289.12      283.63     13.64 o 
  -1  -5   3    28982.67    26258.04    378.65 o 
   0  -5   3     4442.65     5710.38     86.49 o 
   1  -5   3     6055.54     6181.96     63.22 o 
   2  -5   3     7937.42     8020.80    178.45 o 
   3  -5   3      980.33      974.53     14.47 o 
   4  -5   3    15318.05    14995.38    121.64 o 
   5  -5   3     1502.40     1515.36     17.48 o 
   6  -5   3      349.98      350.97      7.87 o 
   7  -5   3     5066.81     5012.03     43.32 o 
   8  -5   3     1137.67     1138.92     15.16 o 
   9  -5   3    10162.00     9893.70     80.21 o 
  10  -5   3      495.51      541.06     15.07 o 
  11  -5   3       76.13       58.57      6.41 o 
  12  -5   3      896.03      961.93     19.82 o 
  13  -5   3     1376.36     1508.03     26.30 o 
  14  -5   3      217.85      190.43     10.73 o 
  15  -5   3     3836.17     3757.35     52.99 o 
  16  -5   3     1324.73     1491.71     32.08 o 
  17  -5   3     1518.68     1581.12     36.98 o 
 -18  -4   3     1066.84     1013.07     31.11 o 
 -17  -4   3       92.86       74.14     12.86 o 
 -16  -4   3      149.62      110.30     11.22 o 
 -15  -4   3     1779.66     1706.15     35.90 o 
 -14  -4   3     6439.39     6549.58     91.83 o 
 -13  -4   3      980.37     1003.24     24.55 o 
 -12  -4   3     1258.25     1242.19     26.00 o 
 -11  -4   3     3565.28     3618.58     57.61 o 
 -10  -4   3      714.09      660.58     13.48 o 
  -9  -4   3     1010.90      859.55     12.91 o 
  -8  -4   3     4214.67     4156.14     37.03 o 
  -7  -4   3     3449.04     3211.90     26.10 o 
  -6  -4   3     7951.40     7602.20     66.83 o 
  -5  -4   3     6323.26     5782.65     52.91 o 
  -4  -4   3    14237.85    16811.70    146.99 o 
  -3  -4   3       87.83      150.82      8.47 o 
  -2  -4   3       13.57       28.09      2.42 o 
  -1  -4   3     6163.57     5085.49     58.94 o 
   0  -4   3     4700.12     3171.07     49.43 o 
   1  -4   3    16412.23    15082.22    147.52 o 
   2  -4   3     2943.40     2967.16     32.77 o 
   3  -4   3     1252.22     1332.22     17.77 o 
   4  -4   3     5563.37     5102.01     53.92 o 
   5  -4   3     2612.93     2765.79     25.09 o 
   6  -4   3     1106.11     1206.07     17.03 o 
   7  -4   3      486.75      504.32      8.86 o 
   8  -4   3        1.80       19.44      3.20 o 
   9  -4   3     3309.09     3217.92     33.93 o 
  10  -4   3      372.37      352.74     10.14 o 
  11  -4   3      401.23      392.84     12.16 o 
  12  -4   3     1014.73     1083.75     20.73 o 
  13  -4   3     1612.46     1654.70     27.30 o 
  14  -4   3     1846.35     1819.83     29.82 o 
  15  -4   3      762.38      684.08     20.42 o 
  16  -4   3      130.95      150.91     10.97 o 
  17  -4   3     2607.98     2514.55     42.64 o 
 -18  -3   3     4004.91     4092.25     62.36 o 
 -17  -3   3       76.38       79.66     10.39 o 
 -16  -3   3     1289.51     1292.97     31.67 o 
 -15  -3   3       31.44       22.30      7.65 o 
 -14  -3   3      306.25      253.95     29.35 o 
 -13  -3   3     4498.34     4172.51     62.88 o 
 -12  -3   3     1652.29     1668.07     31.46 o 
 -11  -3   3     1063.12     1041.95     22.46 o 
 -10  -3   3     7223.90     7052.86    119.41 o 
  -9  -3   3     2420.56     2333.88     32.81 o 
  -8  -3   3    13083.77    12939.25    184.82 o 
  -7  -3   3     2542.48     2464.38     25.35 o 
  -6  -3   3     9384.66     8793.06     97.13 o 
  -5  -3   3     2333.06     1894.65     26.45 o 
  -4  -3   3     8788.22     8389.52    181.18 o 
  -3  -3   3     7724.21     6568.92     98.82 o 
  -2  -3   3     2477.55     2537.40     27.17 o 
  -1  -3   3      957.85     1207.35     38.70 o 
   0  -3   3     1007.21     1043.28     14.08 o 
   1  -3   3       89.27      329.46      9.28 o 
   2  -3   3     2596.78     3371.40     35.99 o 
   3  -3   3    25777.80    24536.31    286.32 o 
   4  -3   3     7233.07     8325.13     76.34 o 
   5  -3   3     6567.70     6730.47     58.00 o 
   6  -3   3      214.65      116.05      8.56 o 
   7  -3   3       11.70       15.48      2.53 o 
   8  -3   3     1840.57     1689.60     22.29 o 
   9  -3   3     2319.94     2092.13     22.42 o 
  10  -3   3       37.78       13.84      4.31 o 
  11  -3   3     4147.29     4145.04     47.82 o 
  12  -3   3     7598.44     7651.73     80.04 o 
  13  -3   3     2222.48     2185.80     32.18 o 
  14  -3   3     1757.88     1767.64     28.93 o 
  15  -3   3      360.65      354.37     13.22 o 
  16  -3   3        7.47       -1.78      6.22 o 
  17  -3   3     1212.36     1223.55     26.09 o 
 -18  -2   3     3185.94     3134.99     52.27 o 
 -17  -2   3       68.01      115.16     11.92 o 
 -16  -2   3     1982.97     2064.57     37.57 o 
 -15  -2   3      734.71      728.10     20.08 o 
 -14  -2   3       26.93       15.12      7.49 o 
 -13  -2   3      737.50      788.49     21.75 o 
 -12  -2   3      497.94      545.18     16.93 o 
 -11  -2   3      307.98      240.01     11.61 o 
 -10  -2   3     6926.95     6535.05     71.06 o 
  -9  -2   3     1954.33     1832.22     26.09 o 
  -8  -2   3     6053.69     6010.12     54.56 o 
  -7  -2   3        6.10       18.63      2.66 o 
  -6  -2   3     5583.70     5532.98     59.93 o 
  -5  -2   3      747.49     1117.14     20.00 o 
  -3  -2   3      843.14      793.89     16.62 o 
  -2  -2   3      507.09      573.97     17.97 o 
  -1  -2   3     9505.20     8792.85    105.27 o 
   0  -2   3     1062.05     2003.01     45.61 o 
   1  -2   3     1072.74     1646.87     30.50 o 
   2  -2   3     1659.00     1904.54     21.42 o 
   3  -2   3     5449.34     5450.19     50.28 o 
   4  -2   3     1592.16     1940.08     20.92 o 
   5  -2   3    17976.05    14866.47    172.48 o 
   6  -2   3     2914.51     2547.51     28.19 o 
   7  -2   3      112.41      230.20      9.40 o 
   8  -2   3     1446.87     1413.39     17.12 o 
   9  -2   3     2661.09     2634.47     36.33 o 
  10  -2   3     5904.38     5742.30     60.54 o 
  11  -2   3     3460.78     3522.30     42.00 o 
  12  -2   3       72.43       79.40      6.93 o 
  13  -2   3     6139.01     5836.13     74.52 o 
  14  -2   3       25.86       33.67     10.05 o 
  15  -2   3      309.13      320.05     13.56 o 
  16  -2   3        3.88       -0.60      6.25 o 
  17  -2   3      477.02      476.87     16.90 o 
  18  -2   3       21.12       10.32      8.19 o 
 -18  -1   3      641.08      637.22     26.53 o 
 -17  -1   3     2305.07     2271.70     41.89 o 
 -16  -1   3     1175.36     1178.39     27.50 o 
 -15  -1   3      355.25      354.55     15.22 o 
 -14  -1   3     1632.22     1616.53     30.44 o 
 -13  -1   3       69.50       58.06     10.32 o 
 -12  -1   3     3675.94     3567.67     55.68 o 
 -11  -1   3     4495.64     4190.93     42.67 o 
 -10  -1   3     1719.98     1924.24     22.17 o 
  -9  -1   3      913.29     1202.72     20.24 o 
  -8  -1   3     4574.98     3963.86     42.19 o 
  -7  -1   3    12584.22    11579.02     86.00 o 
  -6  -1   3     2746.83     2859.83     31.66 o 
  -5  -1   3     2915.98     2372.96     43.04 o 
  -3  -1   3      482.08     1136.33     22.11 o 
  -2  -1   3     1968.88     1812.10     30.41 o 
  -1  -1   3     2043.83     1687.51     28.26 o 
   0  -1   3    16663.70    16788.64    350.30 o 
   1  -1   3      254.38       99.06      7.26 o 
   2  -1   3     5080.04     5817.16     84.74 o 
   3  -1   3     9146.93     8619.05     76.88 o 
   4  -1   3    11719.08    10101.74    117.91 o 
   5  -1   3     3504.10     3385.57     44.91 o 
   6  -1   3       16.92       12.10      6.83 o 
   7  -1   3        8.06       13.36      3.29 o 
   8  -1   3     2644.73     2962.68     35.51 o 
   9  -1   3      733.06     1025.96     15.16 o 
  10  -1   3     5471.82     5066.24     54.26 o 
  11  -1   3      195.12      234.93      9.31 o 
  12  -1   3      499.17      486.84     13.10 o 
  13  -1   3     2646.78     2716.26     36.51 o 
  14  -1   3      317.44      335.98     12.74 o 
  15  -1   3      455.72      452.70     14.20 o 
  16  -1   3        4.24        9.03      5.60 o 
  17  -1   3      461.93      371.93     15.13 o 
  18  -1   3     1542.77     1674.39     33.04 o 
 -18   0   3      169.50      162.25     15.14 o 
 -17   0   3     1784.73     1986.44     38.78 o 
 -16   0   3        2.36        5.14      9.32 o 
 -15   0   3      244.32      224.18     13.12 o 
 -14   0   3      176.07      172.04     11.25 o 
 -13   0   3      238.21      253.41     13.15 o 
 -12   0   3     2196.44     2237.21     28.75 o 
 -11   0   3      405.05      403.37     10.78 o 
 -10   0   3     5255.84     5267.88     59.75 o 
  -9   0   3     7235.44     7125.14    135.74 o 
  -8   0   3     1476.28     1279.36     16.77 o 
  -7   0   3     8522.94     9471.02    110.32 o 
  -6   0   3       59.46       34.45      2.32 o 
  -5   0   3      237.91      140.91      4.35 o 
  -4   0   3       13.69       -2.73      1.37 o 
  -3   0   3     9842.29     9207.70    137.90 o 
  -2   0   3        9.83       94.02      5.35 o 
  -1   0   3    16643.41    17758.71    372.09 o 
   0   0   3     1255.56      677.57     15.85 o 
   1   0   3    66082.66    64774.47   1363.69 o 
   2   0   3     2812.32     2864.71     66.37 o 
   4   0   3    14899.06    12757.64    237.82 o 
   5   0   3      379.61      909.93     18.51 o 
   6   0   3     1980.71     1744.99     22.84 o 
   7   0   3    16711.23    16169.39    143.59 o 
   8   0   3     2754.86     2869.65     31.60 o 
   9   0   3    11738.74    10903.67    153.86 o 
  10   0   3      292.01      204.98     10.44 o 
  11   0   3      724.75      816.30     17.41 o 
  12   0   3     1311.38     1262.27     23.39 o 
  13   0   3     2260.91     2143.58     30.73 o 
  14   0   3     2371.49     2270.84     34.37 o 
  15   0   3        0.63       -0.37      4.96 o 
  16   0   3       67.83       80.31      7.93 o 
  17   0   3     4698.02     4601.51     57.59 o 
  18   0   3      374.48      387.94     15.98 o 
 -17   1   3       61.58       34.29     11.18 o 
 -16   1   3        9.74       12.17      9.55 o 
 -15   1   3      224.33      158.87     11.53 o 
 -14   1   3     1442.60     1416.37     28.64 o 
 -13   1   3     2332.47     2154.96     29.04 o 
 -12   1   3     6924.28     6673.29     72.76 o 
 -11   1   3     1726.51     1640.02     22.95 o 
 -10   1   3     1571.23     1679.96     22.77 o 
  -9   1   3      240.34      176.14      8.12 o 
  -8   1   3     3904.39     3900.33     43.10 o 
  -6   1   3     1168.92      915.74     14.80 o 
  -5   1   3     3187.50     2903.44     39.29 o 
  -4   1   3    25709.30    23479.95    919.54 o 
  -3   1   3      148.78      130.13      6.18 o 
  -2   1   3    25781.16    23712.39    280.38 o 
   3   1   3      298.76      307.46      9.84 o 
   4   1   3     7026.71     6960.28    144.18 o 
   5   1   3    14777.92    13494.22    246.76 o 
   6   1   3      670.21     1029.96     15.42 o 
   7   1   3     2165.90     1970.03     22.77 o 
   8   1   3        7.50       34.43      3.51 o 
   9   1   3    12827.43    12360.09    113.20 o 
  10   1   3     6351.68     6266.58     71.20 o 
  11   1   3      547.07      552.56     14.01 o 
  12   1   3      353.68      345.91     13.21 o 
  13   1   3     1386.06     1315.44     25.03 o 
  14   1   3       20.06       12.69      6.44 o 
  15   1   3      552.17      552.26     15.32 o 
  16   1   3       32.52       38.25      6.56 o 
  17   1   3     2009.35     2085.80     33.78 o 
  18   1   3     3273.53     3513.51     57.35 o 
 -17   2   3      799.75      700.18     23.41 o 
 -16   2   3      540.74      590.63     20.48 o 
 -15   2   3      147.99      158.64     13.22 o 
 -14   2   3       97.10       91.57      6.46 o 
 -13   2   3    10474.21    10465.09    104.00 o 
 -12   2   3     1188.50     1237.49     21.97 o 
 -11   2   3    10514.75    10518.99    102.69 o 
 -10   2   3      694.72      696.77     13.49 o 
  -9   2   3      573.11      558.02     14.37 o 
  -8   2   3       28.69       27.34      5.64 o 
  -7   2   3     2398.43     1789.54     91.20 o 
  -6   2   3     7330.78     7908.87     94.11 o 
  -5   2   3    25740.66    27831.68    312.14 o 
  -4   2   3     5165.08     4665.01     88.29 o 
  -2   2   3      597.20      900.17     30.83 o 
  -1   2   3     6613.15     4975.05     74.13 o 
   0   2   3     1232.29      433.58      8.76 o 
   1   2   3    12411.26    15246.20    182.77 o 
   2   2   3     1663.04     2015.33     46.85 o 
   3   2   3      358.92      561.04     31.44 o 
   4   2   3    18039.51    17711.77    258.02 o 
   5   2   3    35791.46    33562.68    674.16 o 
   6   2   3     2211.25     2734.05     49.48 o 
   7   2   3     4891.38     4618.51     51.78 o 
   8   2   3      290.26      394.19     11.23 o 
   9   2   3    13420.89    13853.28    126.04 o 
  10   2   3     1238.92     1561.40     24.59 o 
  11   2   3     1366.91     1256.27     21.99 o 
  12   2   3      260.96      279.30     10.89 o 
  13   2   3     9176.42     9124.00    116.33 o 
  14   2   3       22.12       14.58      6.63 o 
  15   2   3       71.66       60.35      7.85 o 
  16   2   3       15.46        5.18      5.23 o 
  17   2   3     1114.62     1188.65     24.36 o 
  18   2   3     3325.01     3405.13     53.22 o 
  19   2   3      910.03      978.82     24.56 o 
 -17   3   3     1976.18     1931.84     43.64 o 
 -16   3   3     1148.31     1148.81     34.30 o 
 -15   3   3       21.20       16.23      7.55 o 
 -14   3   3       42.03       29.79      9.29 o 
 -13   3   3     3644.94     3657.89     44.31 o 
 -12   3   3     2141.46     2227.57     30.46 o 
 -11   3   3     2025.27     1945.77     27.23 o 
 -10   3   3      773.13      717.39     14.17 o 
  -9   3   3     2944.50     2943.43     34.77 o 
  -8   3   3     1719.30     1676.76    100.67 o 
  -6   3   3      745.44      579.26     22.28 o 
  -5   3   3    12234.36    12480.10    169.53 o 
  -4   3   3     4800.94     3524.02    433.88 o 
  -3   3   3      589.09      931.86     21.77 o 
  -2   3   3        5.56      125.74      7.21 o 
  -1   3   3      552.78      353.14     10.89 o 
   0   3   3     1859.12     1115.62     17.71 o 
   1   3   3     8548.64     6424.57     79.81 o 
   2   3   3     1914.85     1218.81     23.19 o 
   3   3   3     1449.36     1643.52     23.23 o 
   4   3   3     4972.90     4720.49     57.45 o 
   6   3   3     1980.59     2160.57     31.94 o 
   7   3   3     4256.96     4029.71     45.98 o 
   8   3   3     4556.65     4101.63     61.17 o 
   9   3   3      206.94      257.40      9.33 o 
  10   3   3     3824.48     3638.13     45.19 o 
  11   3   3      529.25      554.85     13.85 o 
  12   3   3      149.07      150.43      9.85 o 
  13   3   3    10332.73    10429.63    114.88 o 
  14   3   3     1350.41     1334.64     26.14 o 
  15   3   3     2994.91     2960.77     43.81 o 
  16   3   3     1484.54     1541.55     29.30 o 
  17   3   3       29.65       -4.75      6.11 o 
  18   3   3     3029.80     2925.65     42.39 o 
  19   3   3        1.87      -13.42      6.71 o 
 -16   4   3      748.84      784.44     24.48 o 
 -15   4   3     4992.04     5031.33     66.49 o 
 -14   4   3     1070.79     1070.01     22.10 o 
 -13   4   3     1591.51     1543.30     25.11 o 
 -12   4   3      302.74      256.97     13.83 o 
 -11   4   3      246.38      304.01     10.68 o 
 -10   4   3      367.71      439.49     11.65 o 
  -9   4   3    13209.02    13383.29    126.89 o 
  -8   4   3     9614.11     9710.04    102.88 o 
  -6   4   3      128.48      152.44      5.64 o 
  -5   4   3     3117.55     1798.21     52.67 o 
  -3   4   3     6788.88     5827.33     90.06 o 
  -2   4   3    21866.20    19915.54    292.17 o 
  -1   4   3     2477.44     1935.36     35.26 o 
   0   4   3      928.58     1151.09     62.01 o 
   1   4   3    12541.91    14215.98    171.15 o 
   2   4   3    21628.06    20063.20    290.71 o 
   3   4   3      373.16      270.38      6.29 o 
   4   4   3    10658.71     9640.72     96.36 o 
   5   4   3     3342.39     4137.60     92.69 o 
   6   4   3     1059.71     1168.35     34.23 o 
   7   4   3     2339.57     2479.28     34.80 o 
   8   4   3     1775.90     1525.66     22.22 o 
   9   4   3     7017.31     6445.55     71.40 o 
  10   4   3     1836.47     1719.83     26.02 o 
  11   4   3      442.90      436.92     12.26 o 
  12   4   3       10.82        9.16      4.55 o 
  13   4   3      854.11      768.53     18.29 o 
  14   4   3     7785.24     7553.14     90.55 o 
  15   4   3     4960.39     5001.89     64.19 o 
  16   4   3       13.35       -0.04      5.80 o 
  17   4   3       22.41       -4.87      6.18 o 
  18   4   3      698.57      644.27     20.95 o 
  19   4   3      130.48       99.29     12.62 o 
 -16   5   3      162.95      157.01     14.95 o 
 -15   5   3     2585.61     2759.08     38.01 o 
 -14   5   3      476.70      504.70     14.55 o 
 -13   5   3      215.91      186.93     12.22 o 
 -12   5   3      802.22      740.20     21.51 o 
 -11   5   3      119.93      139.49      8.32 o 
 -10   5   3        6.92       12.48      4.11 o 
  -9   5   3     8183.98     8220.44     82.82 o 
  -8   5   3     2686.25     2761.65     33.81 o 
  -7   5   3     9764.32     9973.28    122.66 o 
  -6   5   3    10522.85     6592.21    152.02 o 
  -5   5   3     2577.23     2538.79     29.20 o 
  -4   5   3     1426.00     2008.44     29.67 o 
  -3   5   3     1149.16      886.43     12.73 o 
  -2   5   3     2396.42     2429.19     32.45 o 
  -1   5   3     7126.91     8068.62    200.71 o 
   0   5   3        4.62       10.46      3.42 o 
   1   5   3     5778.36     5902.02     90.05 o 
   2   5   3    19086.65    19546.14    190.70 o 
   3   5   3     5238.64     6019.68     75.86 o 
   4   5   3     6170.02     6009.07     62.13 o 
   5   5   3     8801.04     8294.71     95.14 o 
   6   5   3     8677.86     7235.09     76.89 o 
   7   5   3     1678.15     2029.95     27.56 o 
   8   5   3     1768.90     1890.78     25.95 o 
   9   5   3    10467.66    10739.13    112.94 o 
  10   5   3       24.95       24.22      5.53 o 
  11   5   3      812.55      841.73     17.31 o 
  12   5   3     1450.30     1477.85     25.12 o 
  13   5   3     1268.00     1220.84     23.25 o 
  14   5   3     6517.81     6252.15     75.41 o 
  15   5   3      300.19      332.77     13.98 o 
  16   5   3     1650.09     1657.12     30.38 o 
  17   5   3      329.32      357.11     14.95 o 
  18   5   3     1143.15     1152.26     26.35 o 
  19   5   3      814.74      778.94     23.27 o 
 -16   6   3       26.02       11.83     19.85 o 
 -15   6   3      259.19      214.98     15.85 o 
 -14   6   3      428.00      329.76     18.20 o 
 -13   6   3      683.83      741.53     17.56 o 
 -12   6   3     2601.97     2490.77     35.05 o 
 -11   6   3     1656.15     1571.13     25.38 o 
 -10   6   3       36.08       36.01      5.19 o 
  -9   6   3      307.91      311.28     10.37 o 
  -8   6   3     5001.11     4572.10     50.62 o 
  -7   6   3    18548.14    18839.91    173.69 o 
  -6   6   3     4020.92     4546.42     72.96 o 
  -5   6   3      228.26      244.26     14.38 o 
  -4   6   3     2467.86     2976.49     31.23 o 
  -3   6   3     1110.24     1413.67     23.11 o 
  -2   6   3     1905.62     1315.22     27.61 o 
  -1   6   3     8956.75     8406.81    319.46 o 
   0   6   3      139.75       48.27      7.13 o 
   1   6   3    18053.17    18774.05    189.00 o 
   2   6   3    14724.39    14844.26    132.83 o 
   3   6   3     1886.21     1722.62     21.30 o 
   4   6   3       28.74      150.71      5.28 o 
   5   6   3     2849.24     2714.91     31.31 o 
   6   6   3     2819.80     2786.45     33.88 o 
   7   6   3     3632.92     3695.02     38.28 o 
   8   6   3     1580.94     1399.81     21.23 o 
   9   6   3     1574.56     1860.39     26.84 o 
  10   6   3    10994.07    11532.67    121.91 o 
  11   6   3     1574.86     1706.64     27.98 o 
  12   6   3     3347.59     3362.82     44.47 o 
  13   6   3       13.67       13.49      5.33 o 
  14   6   3     6631.64     6923.00     81.85 o 
  15   6   3      390.66      477.56     21.36 o 
  16   6   3        4.11       -8.67      5.40 o 
  17   6   3     1619.60     1610.01     30.71 o 
  18   6   3      665.94      565.64     18.95 o 
  19   6   3      347.98      349.08     17.23 o 
 -15   7   3       99.29       87.06     20.78 o 
 -14   7   3      333.13      335.20     24.31 o 
 -13   7   3     2149.74     2238.25     40.41 o 
 -12   7   3        7.82       28.34      6.99 o 
 -11   7   3     8216.26     8279.12     96.31 o 
 -10   7   3      175.85      220.88     11.17 o 
  -9   7   3     2318.87     2411.05     35.91 o 
  -8   7   3     2312.13     2327.82     34.21 o 
  -7   7   3     2758.13     2827.01     38.63 o 
  -6   7   3    10810.09    10718.71    114.62 o 
  -5   7   3      307.30      347.75     11.40 o 
  -4   7   3     6390.16     6806.72     65.53 o 
  -3   7   3    35226.70    34978.91    303.70 o 
  -2   7   3     3517.68     3062.96     35.69 o 
  -1   7   3     4578.70     4877.09     61.64 o 
   0   7   3     8937.81     8589.50    241.54 o 
   1   7   3    25060.89    24442.76    238.70 o 
   2   7   3    31528.79    30605.00    269.65 o 
   3   7   3       69.61      101.72      4.60 o 
   4   7   3     3710.86     4393.27     50.09 o 
   5   7   3    13805.93    15041.24    132.01 o 
   6   7   3     2594.84     3075.97     36.28 o 
   7   7   3       15.58        4.92      3.02 o 
   8   7   3      735.86      661.29     12.11 o 
   9   7   3      964.77     1034.80     18.54 o 
  10   7   3    23587.11    24225.84    244.28 o 
  11   7   3     1164.53     1142.76     31.56 o 
  12   7   3     1906.76     1845.67     29.11 o 
  13   7   3      178.89      170.07     13.39 o 
  14   7   3     3037.07     2907.99     42.02 o 
  15   7   3     1001.53     1004.25     22.40 o 
  16   7   3      190.88      158.93     10.71 o 
  17   7   3      445.06      450.38     24.23 o 
  18   7   3     2371.15     2346.68     44.31 o 
  19   7   3      295.17      333.09     17.05 o 
 -15   8   3      275.31      270.66     20.38 o 
 -14   8   3      235.98      212.32     12.78 o 
 -13   8   3      513.68      488.41     17.18 o 
 -12   8   3     5195.09     5034.65     66.48 o 
 -11   8   3     3102.98     3113.02     46.00 o 
 -10   8   3      592.78      595.54     17.19 o 
  -9   8   3      122.10       86.60      7.84 o 
  -8   8   3      162.93      179.07     10.35 o 
  -7   8   3       21.44       53.49      6.00 o 
  -6   8   3        0.84       -1.41      2.59 o 
  -5   8   3     5891.46     5578.72     55.89 o 
  -4   8   3      480.53      475.75     13.30 o 
  -3   8   3     5625.73     5627.91     76.39 o 
  -2   8   3    12384.52    12482.23    113.53 o 
  -1   8   3     4655.14     4685.69     51.62 o 
   0   8   3     2826.97     3225.86     43.67 o 
   1   8   3      319.02      382.16     13.20 o 
   2   8   3     3846.01     3845.98     38.24 o 
   3   8   3       62.93       61.11      4.00 o 
   4   8   3      327.43      339.56      7.72 o 
   5   8   3    11526.42    11789.71     95.87 o 
   6   8   3    14226.11    14199.36    114.89 o 
   7   8   3        5.86       14.52      3.32 o 
   8   8   3       83.95       55.62      4.22 o 
   9   8   3     1763.06     1667.86     22.43 o 
  10   8   3    13187.85    13559.62    141.87 o 
  11   8   3       77.92       94.96      7.23 o 
  12   8   3     4841.52     4835.92     59.36 o 
  13   8   3      529.11      498.96     14.78 o 
  14   8   3     1701.04     1611.08     28.67 o 
  15   8   3       25.08       13.35      6.91 o 
  16   8   3      169.80      183.25     12.88 o 
  17   8   3      296.96      268.39     17.41 o 
  18   8   3     4347.97     4429.93     68.62 o 
  19   8   3      134.58      154.56     13.05 o 
 -14   9   3       18.52        1.00      8.62 o 
 -13   9   3        3.07       -1.46      6.53 o 
 -12   9   3     3731.17     3931.05     56.06 o 
 -11   9   3      898.65      858.64     39.58 o 
 -10   9   3     1923.26     1826.30     32.30 o 
  -9   9   3      296.87      219.48     11.55 o 
  -8   9   3       52.79       46.08      6.52 o 
  -7   9   3     2617.35     2677.32     38.77 o 
  -6   9   3      234.88      236.94      9.49 o 
  -5   9   3       77.57       88.73      7.08 o 
  -4   9   3     5722.62     5768.88     60.63 o 
  -3   9   3     3943.90     3873.00     39.45 o 
  -2   9   3     8198.20     8416.82     87.90 o 
  -1   9   3     5276.66     4642.64     42.65 o 
   0   9   3     1231.80     1223.35     15.00 o 
   1   9   3        1.22       14.68      2.36 o 
   2   9   3      646.95      775.35     17.31 o 
   3   9   3      145.29      148.17      5.53 o 
   4   9   3     2439.05     2395.55     24.28 o 
   5   9   3     2438.76     2121.70     20.57 o 
   6   9   3    32486.28    32542.23    255.04 o 
   7   9   3    12823.20    12704.23    287.58 o 
   8   9   3      266.80      300.27      7.98 o 
   9   9   3      949.09      899.14     15.37 o 
  10   9   3     1897.99     1974.58     26.05 o 
  11   9   3       69.32       92.82      7.24 o 
  12   9   3        0.04       12.33      6.54 o 
  13   9   3     3537.65     3491.84     53.79 o 
  14   9   3     4006.07     4050.74     61.19 o 
  15   9   3       23.34       20.42      7.45 o 
  16   9   3     1354.34     1236.22     29.24 o 
  17   9   3     1913.26     2011.75     39.63 o 
  18   9   3      890.72      901.18     26.74 o 
  19   9   3     1412.04     1462.48     33.23 o 
 -14  10   3     1374.56     1451.63     46.62 o 
 -13  10   3       91.55       39.95      8.57 o 
 -12  10   3      518.27      556.62     18.63 o 
 -11  10   3        3.92       14.97     10.35 o 
 -10  10   3     1723.95     1751.91     32.44 o 
  -9  10   3     2528.20     2633.04     59.80 o 
  -8  10   3      236.88      235.95     11.93 o 
  -7  10   3     4585.36     4524.68     58.27 o 
  -6  10   3     3522.50     3480.90     47.75 o 
  -5  10   3     2705.22     2584.71     37.18 o 
  -4  10   3     7709.56     8131.05     79.70 o 
  -3  10   3      243.80      278.61      8.29 o 
  -2  10   3    11978.08    12361.78    110.73 o 
  -1  10   3     5346.49     5197.93     51.58 o 
   0  10   3      837.43      910.55     14.23 o 
   1  10   3    12261.44    12615.95     97.54 o 
   2  10   3     3456.62     3495.43     33.97 o 
   3  10   3     2375.78     2313.62     25.48 o 
   4  10   3        6.24        3.69      2.36 o 
   5  10   3     2598.88     2502.08     41.51 o 
   6  10   3    21773.50    22124.38    194.27 o 
   7  10   3     1449.30     1414.92     18.45 o 
   8  10   3     7688.17     8053.65    105.19 o 
   9  10   3      160.14      141.70      7.10 o 
  10  10   3     6648.35     6499.61     72.99 o 
  11  10   3      489.01      467.31     13.33 o 
  12  10   3      276.16      217.68     12.09 o 
  13  10   3        0.93       -0.49      5.96 o 
  14  10   3     6441.59     6373.75     87.57 o 
  15  10   3       13.38       29.59      7.92 o 
  16  10   3     5763.50     5956.85     90.90 o 
  17  10   3       12.38        3.54      7.03 o 
  18  10   3      367.73      329.75     16.49 o 
  19  10   3      331.52      263.68     15.78 o 
 -13  11   3       87.32       90.46     11.59 o 
 -12  11   3      619.04      657.80     20.67 o 
 -11  11   3     1938.86     2120.45     38.12 o 
 -10  11   3      322.36      317.77     25.13 o 
  -9  11   3      697.91      636.15     18.77 o 
  -8  11   3     1179.67     1154.38     27.78 o 
  -7  11   3      864.26      908.79     21.57 o 
  -6  11   3    13120.18    13244.25    124.88 o 
  -5  11   3      240.28      268.53     12.02 o 
  -4  11   3        4.87       24.28      4.41 o 
  -3  11   3      307.74      324.73      9.42 o 
  -2  11   3     9247.34     9782.92     84.56 o 
  -1  11   3     1013.64      951.43     15.06 o 
   0  11   3     2148.17     2032.50     23.12 o 
   1  11   3     4874.53     5071.68     43.61 o 
   2  11   3     6920.87     6963.09     53.43 o 
   3  11   3     4797.51     5026.49     42.73 o 
   4  11   3      232.07      121.34      5.03 o 
   5  11   3     2777.27     2805.73     26.53 o 
   6  11   3     3152.08     3311.44     53.99 o 
   7  11   3       26.82       34.15      3.52 o 
   8  11   3      890.02      966.91     15.01 o 
   9  11   3      773.77      790.35     17.83 o 
  10  11   3      964.20     1131.53     21.12 o 
  11  11   3      447.87      404.75     13.03 o 
  12  11   3      887.70      842.43     29.95 o 
  13  11   3     1867.30     1884.29     62.40 o 
  14  11   3     5560.50     5710.03     91.38 o 
  15  11   3      154.36      158.62     12.24 o 
  16  11   3     4147.80     4412.89     67.93 o 
  17  11   3       98.81       95.83     10.84 o 
  18  11   3      199.62      175.22     13.29 o 
 -12  12   3       50.12       44.54      9.96 o 
 -11  12   3     2280.93     2173.48     49.88 o 
 -10  12   3     1617.96     1540.12     36.05 o 
  -9  12   3      167.69      130.20     10.69 o 
  -8  12   3      692.44      744.85     20.52 o 
  -7  12   3     1509.80     1427.73     28.16 o 
  -6  12   3    15036.43    14542.98    137.03 o 
  -5  12   3       47.14       61.85      7.61 o 
  -4  12   3     5556.97     5909.19     62.40 o 
  -3  12   3     1489.67     1629.79     21.59 o 
  -2  12   3     1595.97     1635.66     21.15 o 
  -1  12   3      509.64      557.73     11.26 o 
   0  12   3      420.58      422.63      9.74 o 
   1  12   3      441.12      422.21      8.54 o 
   2  12   3    32540.04    32643.01    228.35 o 
   3  12   3     2384.40     2420.72     24.47 o 
   4  12   3     6584.42     6459.24     53.90 o 
   5  12   3     1354.00     1388.17     16.59 o 
   6  12   3     4142.46     4190.62     49.03 o 
   7  12   3       47.88       29.06      3.53 o 
   8  12   3     2417.12     2532.96     28.58 o 
   9  12   3      465.31      431.70     16.24 o 
  10  12   3     1906.44     1863.33     29.52 o 
  11  12   3       57.24       53.94      6.89 o 
  12  12   3     9109.25     9586.66    105.38 o 
  13  12   3     3074.48     2939.04     48.99 o 
  14  12   3       60.29       53.29      8.89 o 
  15  12   3     1576.58     1541.97     37.96 o 
  16  12   3     1694.39     1701.04     44.72 o 
  17  12   3      149.64      123.19     11.53 o 
  18  12   3      279.15      257.43     15.45 o 
 -11  13   3      494.95      497.61     19.49 o 
 -10  13   3     4012.58     4109.05     60.17 o 
  -9  13   3     1941.70     1872.15     35.33 o 
  -8  13   3      167.88      136.46     11.08 o 
  -7  13   3      129.77       71.64      8.70 o 
  -6  13   3     2127.02     2229.04     30.46 o 
  -5  13   3      261.61      259.39     10.25 o 
  -4  13   3        2.78        9.70      4.92 o 
  -3  13   3     3513.29     3429.01     39.61 o 
  -2  13   3     2537.19     2487.61     28.93 o 
  -1  13   3       67.84       83.33      5.58 o 
   0  13   3      837.12      848.35     14.40 o 
   1  13   3     3973.60     4249.28     39.56 o 
   2  13   3    12228.47    12328.78    114.69 o 
   3  13   3     7486.10     7483.80     66.94 o 
   4  13   3      556.64      613.85     14.92 o 
   5  13   3     1735.47     1919.70     21.19 o 
   6  13   3     3812.07     4158.44     41.08 o 
   7  13   3      766.87      773.29     13.50 o 
   8  13   3      126.40       80.49      5.13 o 
   9  13   3     4187.53     3961.70     50.65 o 
  10  13   3     8987.27     9254.73    101.53 o 
  11  13   3     2971.82     2894.44     41.23 o 
  12  13   3     1972.36     1982.51     32.68 o 
  13  13   3      165.42      125.74     11.03 o 
  14  13   3        0.02       -6.41      6.36 o 
  15  13   3      232.05      233.62     14.50 o 
  16  13   3       92.99       99.52     17.22 o 
  17  13   3       67.96       40.00      9.13 o 
  18  13   3       85.73       70.78     10.44 o 
 -11  14   3       50.39       50.47     13.28 o 
 -10  14   3     5348.36     5420.79     74.35 o 
  -9  14   3      386.50      492.76     19.23 o 
  -8  14   3      488.41      551.54     19.50 o 
  -7  14   3       16.34       22.34      9.53 o 
  -6  14   3      945.80      865.26     17.42 o 
  -5  14   3       16.72       10.01      5.52 o 
  -4  14   3      281.68      237.81     10.64 o 
  -3  14   3      202.88      193.30      8.73 o 
  -2  14   3     8383.24     8585.28     86.21 o 
  -1  14   3      907.88      910.02     20.80 o 
   0  14   3      580.27      619.56     15.67 o 
   1  14   3      888.94      864.70     18.20 o 
   2  14   3     1919.40     1998.18     27.22 o 
   3  14   3     2117.23     2127.99     28.34 o 
   4  14   3      566.45      536.75     18.19 o 
   5  14   3     1281.79     1182.05     18.97 o 
   6  14   3     3011.63     2970.31     33.14 o 
   7  14   3     4300.99     4024.64     40.84 o 
   8  14   3     6070.98     6164.07     53.06 o 
   9  14   3     5938.34     5965.22     63.38 o 
  10  14   3     1975.41     1885.76     31.19 o 
  11  14   3     6221.23     6173.88     73.94 o 
  12  14   3     2654.73     2555.22     45.67 o 
  13  14   3      153.30      127.99      9.96 o 
  14  14   3      598.93      607.65     20.83 o 
  15  14   3      139.98      139.02     12.19 o 
  16  14   3      126.74      112.29     12.26 o 
  17  14   3      301.75      254.68     16.17 o 
 -10  15   3     1005.66     1005.09     31.91 o 
  -9  15   3      804.69      766.35     45.05 o 
  -8  15   3       24.90       12.25      9.49 o 
  -7  15   3      201.12      160.27     14.19 o 
  -6  15   3     1034.42     1023.38     21.79 o 
  -5  15   3      103.94      108.57      7.79 o 
  -4  15   3       16.38       29.59      5.99 o 
  -3  15   3      360.06      384.85     17.43 o 
  -2  15   3     9735.98     9821.65    107.65 o 
  -1  15   3      184.31      171.24     10.27 o 
   0  15   3     3642.58     3773.49     49.20 o 
   1  15   3       71.11       84.24      7.30 o 
   2  15   3      296.95      281.28     10.34 o 
   3  15   3      107.10       66.59      6.61 o 
   4  15   3      463.14      415.99     12.77 o 
   5  15   3        7.79        9.70      4.66 o 
   6  15   3     8238.69     8336.36    106.93 o 
   7  15   3     1370.43     1506.20     27.22 o 
   8  15   3    17747.16    17533.07    133.79 o 
   9  15   3       20.76       24.16      5.82 o 
  10  15   3       14.81       16.66      6.12 o 
  11  15   3     1129.19     1151.29     24.15 o 
  12  15   3      257.52      265.01     14.59 o 
  13  15   3     2300.73     2285.19     37.30 o 
  14  15   3      290.97      319.52     16.48 o 
  15  15   3      833.90      947.75     27.34 o 
  16  15   3     3304.33     3459.06     59.26 o 
  17  15   3       41.07       30.73      9.71 o 
  -9  16   3      246.92      210.79     20.40 o 
  -8  16   3      803.64      801.78     79.88 o 
  -7  16   3       18.81       14.16     11.79 o 
  -6  16   3      910.97      964.65     23.66 o 
  -5  16   3      110.73      106.91      8.60 o 
  -4  16   3      453.90      503.08     13.89 o 
  -3  16   3     3225.96     3149.36     45.35 o 
  -2  16   3     1547.13     1610.18     29.06 o 
  -1  16   3     3011.91     3077.89     43.69 o 
   0  16   3      993.83      946.50     21.02 o 
   1  16   3       16.11        1.16      6.19 o 
   2  16   3      588.27      570.15     17.84 o 
   3  16   3      101.86       96.63      7.96 o 
   4  16   3     4386.10     4289.24     53.79 o 
   5  16   3     7429.90     7567.10     84.86 o 
   6  16   3     4721.49     4719.56     78.48 o 
   7  16   3     3459.34     3524.16     53.87 o 
   8  16   3     4060.81     4065.10     46.12 o 
   9  16   3     1893.36     1981.26     29.89 o 
  10  16   3       21.77       16.49      5.85 o 
  11  16   3      123.30      106.96      9.39 o 
  12  16   3      114.36      110.50      9.64 o 
  13  16   3        0.02        4.94      5.98 o 
  14  16   3      300.04      341.20     17.88 o 
  15  16   3     3552.12     3643.26     61.63 o 
  16  16   3     3245.63     3351.76     58.88 o 
  -8  17   3       68.98       52.43     14.45 o 
  -7  17   3      386.09      383.29     26.65 o 
  -6  17   3     4742.40     4784.20     70.45 o 
  -5  17   3      187.31      174.37     10.79 o 
  -4  17   3      878.39      892.65     20.61 o 
  -3  17   3        3.30        3.90      6.12 o 
  -2  17   3      663.48      659.64     18.55 o 
  -1  17   3     2044.58     1989.15     33.62 o 
   0  17   3        1.79       -5.82      5.60 o 
   1  17   3       73.24       84.09      8.47 o 
   2  17   3     1774.82     1826.93     34.66 o 
   3  17   3     1379.69     1391.38     25.68 o 
   4  17   3     9312.94     9047.18    100.13 o 
   5  17   3     2197.71     2181.47     33.59 o 
   6  17   3       96.94       93.41     10.44 o 
   7  17   3     2097.37     2176.30     33.64 o 
   8  17   3      523.52      579.33     15.79 o 
   9  17   3      661.11      694.14     28.39 o 
  10  17   3       59.01       72.20      9.84 o 
  11  17   3       12.79       14.25      6.38 o 
  12  17   3     2536.45     2454.94     40.03 o 
  13  17   3       77.02       77.85      9.25 o 
  14  17   3      301.01      309.12     17.44 o 
  15  17   3     2519.64     2494.82     60.46 o 
  16  17   3      590.07      718.01     25.23 o 
  -6  18   3     3379.82     3573.17     62.74 o 
  -5  18   3     1748.30     1864.19     29.28 o 
  -4  18   3      581.44      518.81     15.39 o 
  -3  18   3       20.69       30.12      6.22 o 
  -2  18   3      953.80      987.46     20.19 o 
  -1  18   3      885.88      896.60     22.09 o 
   0  18   3        0.23        2.18      6.23 o 
   1  18   3     2406.85     2478.47     43.74 o 
   2  18   3     3534.86     3491.83     54.61 o 
   3  18   3     1527.75     1528.84     31.39 o 
   4  18   3     1358.61     1401.15     26.15 o 
   5  18   3      230.79      234.69     11.72 o 
   6  18   3      733.53      725.09     35.10 o 
   7  18   3     1819.20     1677.95     29.07 o 
   8  18   3      285.69      282.08     19.60 o 
   9  18   3       87.08       79.07     12.78 o 
  10  18   3       71.08       58.87     12.38 o 
  11  18   3     2696.16     2610.13     61.73 o 
  12  18   3     3661.85     3605.24     77.30 o 
  13  18   3       55.99       48.48     31.64 o 
  14  18   3      579.45      501.24     21.23 o 
  15  18   3      307.35      251.05     16.90 o 
  -5  19   3     1751.05     1817.97     29.31 o 
  -4  19   3      129.49      122.69     10.53 o 
  -3  19   3       43.25       34.67      7.35 o 
  -2  19   3      346.34      367.09     13.89 o 
  -1  19   3     1489.96     1520.35     27.74 o 
   0  19   3     1432.84     1511.62     33.29 o 
   1  19   3     2359.98     2243.02     41.82 o 
   2  19   3      503.70      538.25     19.53 o 
   3  19   3     3429.63     3438.64     72.18 o 
   4  19   3        5.58       15.02      6.74 o 
   5  19   3      594.58      556.51     16.68 o 
   6  19   3       49.07       31.33      7.01 o 
   7  19   3      336.55      368.96     14.06 o 
   8  19   3        4.37        8.20      7.21 o 
   9  19   3      141.87      149.33     17.28 o 
  10  19   3      106.94       87.60     14.40 o 
  11  19   3     6736.46     6328.36    184.69 o 
  12  19   3      307.65      436.89     36.95 o 
  13  19   3      954.37      874.75     34.42 o 
  14  19   3      171.53      126.95     16.22 o 
  -3  20   3       18.84       -0.40      6.76 o 
  -2  20   3     1155.07     1109.12     22.72 o 
  -1  20   3     1635.59     1674.13     28.46 o 
   0  20   3     1729.68     1753.23     31.69 o 
   1  20   3      376.30      329.35     14.46 o 
   2  20   3       96.88       87.67      9.06 o 
   3  20   3     2770.64     2709.86     40.77 o 
   4  20   3        9.66       32.55      7.58 o 
   5  20   3     1417.03     1441.29     24.78 o 
   6  20   3     1065.35     1157.62     25.08 o 
   7  20   3     2108.36     2129.00     35.25 o 
   8  20   3     1487.32     1472.68     27.62 o 
   9  20   3      190.29      193.37     19.64 o 
  10  20   3       12.12      -17.13     20.21 o 
  11  20   3     1315.13     1305.50     43.12 o 
  12  20   3      616.71      620.47     30.00 o 
  13  20   3     3704.58     3565.72     79.34 o 
  -2  21   3     1063.04     1093.77     23.03 o 
  -1  21   3     1752.19     1881.03     33.84 o 
   0  21   3      427.14      430.17     16.66 o 
   1  21   3     1640.04     1678.68     31.21 o 
   2  21   3      281.80      255.23     17.57 o 
   3  21   3      733.34      709.67     19.12 o 
   4  21   3       12.73        5.10      7.53 o 
   5  21   3      567.52      500.25     14.98 o 
   6  21   3      122.65      128.70     11.63 o 
   7  21   3     4107.53     4076.91     55.77 o 
   8  21   3     2619.12     2722.00     44.58 o 
   9  21   3     1996.96     1987.20     56.08 o 
  10  21   3      249.25      187.86     32.10 o 
  11  21   3       43.54       19.92     12.91 o 
   1  22   3     1357.22     1391.32     28.44 o 
   2  22   3        4.89        7.69      7.02 o 
   3  22   3       80.89       38.54      8.01 o 
   4  22   3      551.12      554.96     17.43 o 
   5  22   3      176.85      155.34     12.67 o 
   6  22   3      383.08      379.87     15.87 o 
   7  22   3     1200.48     1064.68     24.37 o 
   8  22   3      461.73      537.53     23.77 o 
   9  22   3     3768.39     3705.99     86.30 o 
  -9 -21   4      180.10      137.20     10.58 o 
  -8 -21   4      884.11      913.21     38.25 o 
  -7 -21   4      170.61      150.28     17.56 o 
  -6 -21   4      755.87      806.28     35.55 o 
  -5 -21   4     1006.83     1008.12     37.46 o 
  -4 -21   4      224.77      179.39     19.66 o 
  -3 -21   4     1300.31     1365.70     76.02 o 
  -2 -21   4     2426.07     2472.70    107.02 o 
  -1 -21   4      686.93      761.59     18.43 o 
   0 -21   4     2534.93     2614.24     43.55 o 
 -11 -20   4     1192.41     1215.51     24.49 o 
 -10 -20   4      278.86      254.87     12.75 o 
  -9 -20   4       84.60       85.50      8.76 o 
  -8 -20   4      249.64      202.97     11.70 o 
  -7 -20   4      303.69      304.42     13.47 o 
  -6 -20   4        0.02       -7.21     14.00 o 
  -5 -20   4      525.17      529.68     27.57 o 
  -4 -20   4     2985.23     2935.75     93.50 o 
  -3 -20   4      467.59      549.55     29.43 o 
  -2 -20   4     2484.09     2446.24     39.96 o 
  -1 -20   4      617.25      668.76     17.30 o 
   0 -20   4      697.18      695.48     18.30 o 
   1 -20   4        0.72       -2.78      6.46 o 
   2 -20   4     1069.04     1057.00     30.17 o 
   3 -20   4     1160.97     1153.07     32.75 o 
 -12 -19   4     2544.90     2370.92     38.28 o 
 -11 -19   4       33.01       50.95      7.52 o 
 -10 -19   4      642.78      676.50     17.76 o 
  -9 -19   4       42.75       29.44      6.90 o 
  -8 -19   4        6.81        9.87      5.92 o 
  -7 -19   4      731.58      697.37     18.08 o 
  -6 -19   4      231.99      248.34     12.42 o 
  -5 -19   4     1351.33     1302.65     27.73 o 
  -4 -19   4     4105.46     4006.20     82.46 o 
  -3 -19   4      280.14      320.31     22.68 o 
  -2 -19   4     2483.87     2504.50     38.30 o 
  -1 -19   4       81.39       81.07      8.01 o 
   0 -19   4       79.91       69.20      8.33 o 
   1 -19   4       18.16        4.33      6.45 o 
   2 -19   4      127.59      128.44     10.30 o 
   3 -19   4      296.68      291.17     17.53 o 
   4 -19   4      688.68      606.23     37.39 o 
   5 -19   4       53.64       58.52     11.82 o 
 -13 -18   4      199.50      194.89      9.98 o 
 -12 -18   4      568.07      541.20     15.23 o 
 -11 -18   4      354.55      352.56     13.23 o 
 -10 -18   4      201.94      193.83     10.92 o 
  -9 -18   4     1931.71     1899.89     29.84 o 
  -8 -18   4     1498.44     1485.98     25.99 o 
  -7 -18   4     1098.96     1074.91     21.71 o 
  -6 -18   4     2686.42     2564.10     36.15 o 
  -5 -18   4     1577.46     1595.48     27.69 o 
  -4 -18   4     1104.17     1136.74     22.44 o 
  -3 -18   4      264.87      257.32     11.96 o 
  -2 -18   4     1800.68     1926.25     29.44 o 
  -1 -18   4     1043.08     1154.21     22.10 o 
   0 -18   4      150.49      144.74      9.85 o 
   1 -18   4     1644.89     1660.11     29.29 o 
   2 -18   4     2649.54     2751.82     41.21 o 
   3 -18   4      316.00      414.53     17.04 o 
   4 -18   4      280.58      264.99     35.20 o 
   5 -18   4      483.36      510.42     22.77 o 
   6 -18   4     3115.78     3088.10     62.63 o 
 -14 -17   4     1810.94     1871.64     40.88 o 
 -13 -17   4        6.28       -1.12      4.95 o 
 -12 -17   4      684.45      668.11     16.22 o 
 -11 -17   4       36.77       43.86      6.59 o 
 -10 -17   4       92.38       72.19      7.87 o 
  -9 -17   4       53.01       38.64      6.85 o 
  -8 -17   4     3832.96     3680.93     45.45 o 
  -7 -17   4        0.95       28.85      6.37 o 
  -6 -17   4     3723.63     3662.21     45.09 o 
  -5 -17   4        2.50        2.27      5.38 o 
  -4 -17   4      201.30      167.22      9.74 o 
  -3 -17   4      320.92      298.00      8.88 o 
  -2 -17   4     1010.95     1017.47     19.38 o 
  -1 -17   4       64.57       45.15      6.55 o 
   0 -17   4      369.00      286.04     21.16 o 
   1 -17   4      390.22      403.62     14.48 o 
   2 -17   4     3702.97     3793.96     51.03 o 
   3 -17   4      647.49      657.55     20.29 o 
   4 -17   4       12.65        3.85      7.50 o 
   5 -17   4     2064.92     2186.80     54.72 o 
   6 -17   4     1087.51     1103.32     32.97 o 
   7 -17   4      584.20      636.77     25.72 o 
 -15 -16   4        2.54       13.16      8.64 o 
 -14 -16   4     1761.49     1716.72     37.81 o 
 -13 -16   4     1546.86     1572.83     28.77 o 
 -12 -16   4      636.90      680.14     15.99 o 
 -11 -16   4       72.59       72.54      7.37 o 
 -10 -16   4     1636.47     1621.28     25.80 o 
  -9 -16   4      154.15      116.52      8.45 o 
  -8 -16   4     6706.22     6525.70     69.00 o 
  -7 -16   4       43.90       56.66      7.24 o 
  -6 -16   4     5390.30     5599.55     60.93 o 
  -5 -16   4     1823.51     1803.37     32.33 o 
  -4 -16   4      101.42      100.33      8.00 o 
  -3 -16   4       24.49       29.99      4.00 o 
  -2 -16   4      495.45      420.46      9.68 o 
  -1 -16   4      307.86      250.70     10.48 o 
   0 -16   4      576.15      627.81     16.01 o 
   1 -16   4     2726.00     2767.72     39.36 o 
   2 -16   4     7265.91     7119.19     81.97 o 
   3 -16   4      248.80      233.92     12.20 o 
   4 -16   4      608.43      588.36     19.47 o 
   5 -16   4       12.00       -5.24      6.84 o 
   6 -16   4       27.69       40.28     10.13 o 
   7 -16   4      576.69      563.77     24.06 o 
   8 -16   4      211.82      181.92     13.90 o 
   9 -16   4        2.43       10.06      9.43 o 
 -16 -15   4      436.91      418.37     19.72 o 
 -15 -15   4       84.86       94.11     14.50 o 
 -14 -15   4      359.10      366.48     17.39 o 
 -13 -15   4      553.35      559.06     23.78 o 
 -12 -15   4     2744.97     2741.89     35.22 o 
 -11 -15   4      440.64      501.31     13.76 o 
 -10 -15   4     6087.86     6098.54     64.43 o 
  -9 -15   4     2023.62     1954.76     28.02 o 
  -8 -15   4       70.86       55.49      7.64 o 
  -7 -15   4     1792.36     1860.38     27.11 o 
  -6 -15   4     2561.32     2446.67     32.47 o 
  -5 -15   4     1349.59     1322.86     21.94 o 
  -4 -15   4     2029.60     2008.67     28.52 o 
  -3 -15   4        5.37       18.87      3.75 o 
  -2 -15   4     7095.11     6950.24     58.19 o 
  -1 -15   4      456.03      408.29      9.69 o 
   0 -15   4      271.56      296.55     11.16 o 
   1 -15   4     2448.45     2506.04     35.98 o 
   2 -15   4     2747.32     2956.49     41.14 o 
   3 -15   4     5810.70     6043.22     71.74 o 
   4 -15   4      360.37      338.95     15.28 o 
   5 -15   4      736.06      667.13     20.71 o 
   6 -15   4      435.90      383.00     22.66 o 
   7 -15   4      188.87      137.55     11.66 o 
   8 -15   4       28.67       31.43      8.58 o 
   9 -15   4     1610.61     1645.95     36.52 o 
  10 -15   4     1642.71     1618.64     36.92 o 
 -16 -14   4      223.55      209.67     15.21 o 
 -15 -14   4      177.17      211.53     14.69 o 
 -14 -14   4       41.35       37.55      9.95 o 
 -13 -14   4      208.91      192.15     11.53 o 
 -12 -14   4     1324.73     1187.61     20.00 o 
 -11 -14   4       57.45       65.97      6.39 o 
 -10 -14   4     4003.56     4108.06     46.43 o 
  -9 -14   4       58.66       67.47      6.93 o 
  -8 -14   4     1155.19     1053.07     18.56 o 
  -7 -14   4       91.88       80.50      6.44 o 
  -6 -14   4     1728.82     1616.70     23.84 o 
  -5 -14   4      280.14      314.32     10.43 o 
  -4 -14   4      459.16      408.68     11.93 o 
  -3 -14   4     2415.99     2407.35     24.35 o 
  -2 -14   4     9838.06     9955.87     78.77 o 
  -1 -14   4       13.30       44.92      6.71 o 
   0 -14   4      725.98      716.90     12.36 o 
   1 -14   4      525.25      529.72     14.00 o 
   2 -14   4     1327.50     1325.60     27.73 o 
   3 -14   4     2139.20     2002.93     31.39 o 
   4 -14   4      384.24      343.43     14.80 o 
   5 -14   4      110.26      129.64     11.05 o 
   6 -14   4      807.68      797.83     20.09 o 
   7 -14   4      390.62      440.55     20.13 o 
   8 -14   4      605.37      512.38     19.88 o 
   9 -14   4     1554.18     1596.67     35.05 o 
  10 -14   4       19.19       47.06     10.18 o 
  11 -14   4     2507.76     2618.20     50.50 o 
 -17 -13   4      310.64      296.70     21.73 o 
 -16 -13   4     1251.14     1199.10     30.40 o 
 -15 -13   4       12.85       31.53      8.63 o 
 -14 -13   4     2319.07     2352.45     43.91 o 
 -13 -13   4     1858.76     1811.49     35.94 o 
 -12 -13   4     3446.44     3474.79     39.99 o 
 -11 -13   4      930.06     1069.50     18.34 o 
 -10 -13   4     4307.68     4012.58     44.69 o 
  -9 -13   4      581.57      530.92     12.69 o 
  -8 -13   4       44.59       45.20      5.43 o 
  -7 -13   4      994.07     1012.63     18.77 o 
  -6 -13   4     1575.56     1534.91     22.25 o 
  -5 -13   4       34.07       48.14      5.08 o 
  -4 -13   4      329.63      316.02     11.73 o 
  -3 -13   4     1060.54     1113.20     14.15 o 
  -2 -13   4    12467.52    12059.80     92.79 o 
  -1 -13   4     4049.96     4350.82     38.78 o 
   0 -13   4      649.26      837.14     12.90 o 
   1 -13   4     1485.51     1461.70     18.21 o 
   2 -13   4        2.23       -1.03      8.85 o 
   3 -13   4     3225.12     3246.32     52.01 o 
   4 -13   4      141.26      147.41      9.07 o 
   5 -13   4      618.87      701.47     20.26 o 
   6 -13   4     5959.64     5950.36     71.18 o 
   7 -13   4     2825.99     2905.05     42.52 o 
   8 -13   4     1185.27     1236.66     23.34 o 
   9 -13   4      883.87      856.36     22.09 o 
  10 -13   4       30.15        3.08      8.45 o 
  11 -13   4     1144.76     1140.47     28.27 o 
  12 -13   4      939.07      876.73     24.07 o 
 -17 -12   4      220.11      216.49     19.01 o 
 -16 -12   4     1275.66     1245.05     66.82 o 
 -15 -12   4      501.35      466.93     18.78 o 
 -14 -12   4     3859.14     3891.91     60.30 o 
 -13 -12   4      440.57      430.12     23.00 o 
 -12 -12   4      167.69      148.38      9.80 o 
 -11 -12   4     4671.30     4581.74     53.50 o 
 -10 -12   4       67.74       87.88      6.05 o 
  -9 -12   4     1670.43     1845.31     24.59 o 
  -8 -12   4     1590.86     1452.78     32.24 o 
  -7 -12   4      286.09      331.39     10.99 o 
  -6 -12   4     5072.63     5182.57     53.23 o 
  -5 -12   4     1118.44     1060.34     20.07 o 
  -4 -12   4     1175.14     1162.01     18.09 o 
  -3 -12   4     1673.46     1845.55     18.84 o 
  -2 -12   4      375.44      346.93     10.22 o 
  -1 -12   4     4999.47     4765.76     41.03 o 
   0 -12   4       10.14       16.27      3.43 o 
   1 -12   4      779.10      803.82     12.46 o 
   2 -12   4     2588.50     2653.08     31.87 o 
   3 -12   4     5261.12     5467.80     63.30 o 
   4 -12   4     2178.07     2063.25     28.10 o 
   5 -12   4     1651.04     1773.55     26.67 o 
   6 -12   4     2427.62     2508.60     33.60 o 
   7 -12   4     9021.75     9052.06     91.73 o 
   8 -12   4       61.65      109.61      8.58 o 
   9 -12   4      532.95      571.90     16.14 o 
  10 -12   4      929.64      947.04     23.30 o 
  11 -12   4     1052.97     1035.87     25.24 o 
  12 -12   4        1.40       -5.10      8.94 o 
 -17 -11   4      295.38      281.32     20.64 o 
 -16 -11   4     2233.97     2185.61     75.53 o 
 -15 -11   4      580.60      684.41     21.64 o 
 -14 -11   4     1332.79     1282.51     28.90 o 
 -13 -11   4     2291.22     2236.87     39.61 o 
 -12 -11   4      254.50      201.62     11.20 o 
 -11 -11   4      167.90      133.60      6.64 o 
 -10 -11   4        2.44        2.90      3.43 o 
  -9 -11   4      853.65      938.73     15.45 o 
  -8 -11   4        2.51       -0.64      3.34 o 
  -7 -11   4      651.22      692.02     17.10 o 
  -6 -11   4     3753.93     3691.92     39.67 o 
  -5 -11   4      262.87      340.86      9.32 o 
  -4 -11   4      891.18      956.55     15.49 o 
  -3 -11   4        9.58       16.97      2.74 o 
  -2 -11   4      594.57      559.34     10.19 o 
  -1 -11   4     5706.55     5841.66     47.93 o 
   0 -11   4       63.22       61.35      4.08 o 
   1 -11   4      122.24       73.86      4.64 o 
   2 -11   4     1377.25     1472.87     17.39 o 
   3 -11   4      362.03      371.20      9.43 o 
   4 -11   4     4008.18     4143.38     42.11 o 
   5 -11   4      367.58      390.62     11.45 o 
   6 -11   4      773.04      821.31     16.78 o 
   7 -11   4     5946.54     5772.77     62.58 o 
   8 -11   4      431.36      450.05     17.42 o 
   9 -11   4     2608.83     2605.78     36.26 o 
  10 -11   4      240.98      217.78     12.69 o 
  11 -11   4     1188.39     1215.53     26.98 o 
  12 -11   4     1279.22     1266.94     32.70 o 
  13 -11   4        5.00       -2.20     10.27 o 
 -17 -10   4      182.17      180.99     17.91 o 
 -16 -10   4      418.12      364.09     22.67 o 
 -15 -10   4     2115.34     2061.51     45.46 o 
 -14 -10   4     1317.72     1439.86     30.25 o 
 -13 -10   4     4747.47     4788.49     78.33 o 
 -12 -10   4      421.68      472.53     15.69 o 
 -11 -10   4       84.06      129.15      5.48 o 
 -10 -10   4      169.28      180.47      8.24 o 
  -9 -10   4      147.38      115.02      5.77 o 
  -8 -10   4       28.37       56.12      4.44 o 
  -7 -10   4    14011.12    13980.53    125.06 o 
  -6 -10   4      463.78      481.78     12.10 o 
  -5 -10   4    21808.61    21422.27    208.62 o 
  -4 -10   4      345.18      295.79      8.16 o 
  -3 -10   4       89.06      117.38      4.16 o 
  -2 -10   4      205.38      218.93      5.46 o 
  -1 -10   4     2419.82     2354.26     23.95 o 
   0 -10   4      997.68      967.94     23.34 o 
   1 -10   4     9780.60     9949.27    138.92 o 
   2 -10   4     3069.98     2947.34     26.33 o 
   3 -10   4     9796.34     9680.50     72.10 o 
   4 -10   4      881.09      945.20     15.06 o 
   5 -10   4      538.20      537.95     11.66 o 
   6 -10   4       23.76       15.15      4.56 o 
   7 -10   4       55.41       81.61      6.77 o 
   8 -10   4     1531.94     1721.94     26.92 o 
   9 -10   4       25.14       -0.95      6.26 o 
  10 -10   4     1147.13     1092.61     26.41 o 
  11 -10   4     4699.71     4768.48     56.76 o 
  12 -10   4     1550.20     1654.08     37.67 o 
  13 -10   4     1312.34     1326.69     44.09 o 
  14 -10   4        6.66      -23.23     12.20 o 
 -18  -9   4     2102.62     2164.33     57.11 o 
 -17  -9   4     1625.35     1635.69     44.84 o 
 -16  -9   4      337.07      334.32     50.58 o 
 -15  -9   4      340.20      292.53     19.59 o 
 -14  -9   4        4.09        3.64      6.39 o 
 -13  -9   4     1094.41     1144.28     25.08 o 
 -12  -9   4      321.43      286.21     12.26 o 
 -11  -9   4     1539.08     1637.38     25.25 o 
 -10  -9   4     2612.72     2882.72     31.51 o 
  -9  -9   4     1071.69     1142.14     20.68 o 
  -8  -9   4     1253.65     1324.25     17.52 o 
  -7  -9   4      173.85      151.82     15.32 o 
  -4  -9   4     2659.31     2485.09     30.73 o 
  -3  -9   4      717.53      744.82     18.33 o 
  -2  -9   4       41.11       41.40      2.76 o 
  -1  -9   4     2476.18     2452.12     22.16 o 
   0  -9   4     2559.61     2392.08     38.79 o 
   1  -9   4     1889.43     1731.54     20.19 o 
   2  -9   4     4926.13     4675.64     37.43 o 
   3  -9   4    10092.44    10750.84     78.59 o 
   4  -9   4     3811.16     3915.84     35.91 o 
   5  -9   4     4257.07     4096.87     41.12 o 
   6  -9   4      786.31      769.04     15.07 o 
   7  -9   4     1675.36     1679.62     24.74 o 
   8  -9   4      248.65      277.24     10.26 o 
   9  -9   4       72.18       39.70      5.86 o 
  10  -9   4      644.03      599.50     15.61 o 
  11  -9   4     3395.69     3260.52     48.17 o 
  12  -9   4      181.92      179.79     14.99 o 
  13  -9   4     1556.40     1561.37     47.29 o 
  14  -9   4       11.92       10.74     14.14 o 
 -18  -8   4      185.83      154.89     20.30 o 
 -17  -8   4     1297.51     1308.51     39.61 o 
 -16  -8   4        2.16       -0.85      8.65 o 
 -15  -8   4        1.62        6.02     12.32 o 
 -14  -8   4      205.04      126.44     13.19 o 
 -13  -8   4     1124.55     1002.06     22.72 o 
 -12  -8   4      314.11      266.28     15.94 o 
 -11  -8   4     6989.95     6947.61     87.41 o 
 -10  -8   4     4951.49     4672.40     53.11 o 
  -9  -8   4     6077.32     6116.35     52.34 o 
  -8  -8   4      671.98      760.01     12.52 o 
  -7  -8   4     1397.26     1341.36     22.01 o 
  -6  -8   4        1.46        2.47      2.63 o 
  -5  -8   4     4091.10     3863.03    282.81 o 
  -4  -8   4       10.93       56.53      4.13 o 
  -3  -8   4      419.58      533.43     30.39 o 
  -2  -8   4     9373.87     9382.11     75.44 o 
  -1  -8   4    18933.70    19286.27    141.31 o 
   0  -8   4       53.54       81.72      5.00 o 
   1  -8   4     1506.14     1487.68     23.16 o 
   2  -8   4        2.54       55.46      5.02 o 
   3  -8   4    25802.71    25280.84    187.99 o 
   4  -8   4     5223.70     5464.34     61.04 o 
   5  -8   4     3198.61     3219.44     33.48 o 
   6  -8   4     2292.17     2313.23     27.14 o 
   7  -8   4     2820.17     2782.30     30.86 o 
   8  -8   4     1718.94     1814.73     23.56 o 
   9  -8   4       20.06       20.33      4.78 o 
  10  -8   4      149.26      173.40      9.24 o 
  11  -8   4     1244.12     1249.76     25.90 o 
  12  -8   4     1667.05     1814.67     60.58 o 
  13  -8   4      655.15      587.91     23.19 o 
  14  -8   4      483.18      471.00     50.28 o 
  15  -8   4       40.24       -1.26     14.41 o 
 -18  -7   4      286.58      308.99     22.13 o 
 -17  -7   4     1017.18      877.94     32.09 o 
 -16  -7   4       59.41       30.38     15.11 o 
 -15  -7   4       19.62        5.42      9.69 o 
 -14  -7   4      920.12      988.50     74.21 o 
 -13  -7   4      427.19      483.48     15.43 o 
 -12  -7   4      986.45      941.25     20.55 o 
 -11  -7   4     1381.52     1374.92     25.22 o 
 -10  -7   4      121.30       75.45      7.04 o 
  -9  -7   4    23510.04    22995.09    222.52 o 
  -8  -7   4     1138.18      989.89     35.84 o 
  -7  -7   4     1067.21     1052.48     12.03 o 
  -6  -7   4      671.67      626.42      9.43 o 
  -5  -7   4     7464.21     7408.93     62.16 o 
  -4  -7   4        0.21       10.74      2.13 o 
  -3  -7   4     3646.20     3062.36     41.19 o 
  -2  -7   4       86.55      119.51      5.41 o 
  -1  -7   4    54682.84    54537.81    370.21 o 
   0  -7   4      955.19      896.84      9.74 o 
   1  -7   4    18709.27    18782.21    140.09 o 
   2  -7   4     3836.42     3684.42     34.15 o 
   3  -7   4     1538.69     1611.03     23.41 o 
   4  -7   4     1355.39     1509.24     18.73 o 
   5  -7   4      461.60      380.25      8.06 o 
   6  -7   4      201.09      149.19      7.17 o 
   7  -7   4    20872.33    21301.30    173.57 o 
   8  -7   4       33.99       46.08      4.97 o 
   9  -7   4     1858.74     1781.56     23.41 o 
  10  -7   4     1046.58      963.00     16.77 o 
  11  -7   4      427.72      500.33     14.16 o 
  12  -7   4     4194.89     4278.21     70.10 o 
  13  -7   4        5.58        6.98      8.24 o 
  14  -7   4      141.09      119.61     13.07 o 
  15  -7   4     2309.35     2372.71    117.83 o 
  16  -7   4      114.85       64.47     19.05 o 
 -18  -6   4       37.97        8.22     13.74 o 
 -17  -6   4      398.83      396.63     22.66 o 
 -16  -6   4      106.52      113.47     13.31 o 
 -15  -6   4     2302.08     2236.64     50.25 o 
 -14  -6   4     4702.79     4836.43     94.61 o 
 -13  -6   4     1578.99     1610.71     37.99 o 
 -12  -6   4      287.79      342.73     11.07 o 
 -11  -6   4      101.19       58.79      7.59 o 
 -10  -6   4     1976.81     2048.56     27.90 o 
  -9  -6   4     1799.72     1859.63     31.08 o 
  -8  -6   4     1344.96     1526.25     18.46 o 
  -7  -6   4     1028.21      936.77     11.65 o 
  -6  -6   4     3493.66     2907.53     22.87 o 
  -5  -6   4    17362.72    17138.36    127.18 o 
  -4  -6   4     2792.08     2818.67     23.70 o 
  -3  -6   4     1304.35     1266.12     15.78 o 
  -2  -6   4     2484.17     3006.24     74.43 o 
  -1  -6   4    20133.34    20040.65    158.05 o 
   0  -6   4     2028.77     1766.55     17.44 o 
   1  -6   4     1835.33     1661.41     19.16 o 
   2  -6   4     1007.81      982.75     20.76 o 
   3  -6   4      436.46      399.30      7.06 o 
   4  -6   4     4522.95     4640.93     39.34 o 
   5  -6   4     1473.46     1363.69     21.65 o 
   6  -6   4     1136.29     1080.00     14.09 o 
   7  -6   4     2350.53     2444.67     27.01 o 
   8  -6   4    11057.53    10737.50     92.55 o 
   9  -6   4     2395.41     2399.22     34.74 o 
  10  -6   4      182.66      167.22      7.73 o 
  11  -6   4       78.91      108.33      7.83 o 
  12  -6   4      937.05      830.38     20.98 o 
  13  -6   4      546.87      654.61     22.71 o 
  14  -6   4      577.22      552.83     18.53 o 
  15  -6   4     2269.44     2312.03     48.59 o 
  16  -6   4     1001.38     1104.88     51.47 o 
 -18  -5   4        9.07       -8.29     10.36 o 
 -17  -5   4     1404.24     1468.41     41.35 o 
 -16  -5   4      569.82      568.18     24.35 o 
 -15  -5   4     5026.37     5064.07    108.98 o 
 -14  -5   4      215.61      222.78     14.52 o 
 -13  -5   4     7031.96     7033.49    166.76 o 
 -12  -5   4      250.95      249.14     11.81 o 
 -11  -5   4      736.91      757.36     15.06 o 
 -10  -5   4     1464.40     1677.33     29.35 o 
  -9  -5   4    10412.35    10335.19     98.44 o 
  -8  -5   4       29.15       26.95      2.86 o 
  -7  -5   4     1945.30     1779.07     18.15 o 
  -6  -5   4      945.51     1039.49     11.64 o 
  -5  -5   4    31191.10    31853.66    232.67 o 
  -4  -5   4      169.00      194.15      4.46 o 
  -3  -5   4     1910.95     1324.31     13.42 o 
  -2  -5   4     5799.21     4770.97     57.90 o 
  -1  -5   4     4319.58     5031.14    140.54 o 
   0  -5   4      246.90      675.82     17.72 o 
   1  -5   4     8377.76     7943.59     73.74 o 
   2  -5   4        0.60       14.79      2.92 o 
   3  -5   4    31011.70    28894.77    281.18 o 
   4  -5   4      771.14      998.63     20.29 o 
   5  -5   4     2157.66     2108.92     28.75 o 
   6  -5   4      186.80      240.36      5.89 o 
   7  -5   4     6076.42     5573.29     52.67 o 
   8  -5   4     9212.32     9317.07     75.28 o 
   9  -5   4     3003.18     2980.54     30.02 o 
  10  -5   4     2725.23     2789.36     29.31 o 
  11  -5   4     1105.46     1120.78     19.60 o 
  12  -5   4       28.34       19.76      5.75 o 
  13  -5   4     1266.41     1110.00     22.15 o 
  14  -5   4      294.44      350.61     13.40 o 
  15  -5   4      757.88      781.94     19.83 o 
  16  -5   4     3298.09     3427.70     96.01 o 
 -18  -4   4      953.49      897.64     28.80 o 
 -17  -4   4       98.66       27.02     11.82 o 
 -16  -4   4        0.78        1.44      6.95 o 
 -15  -4   4       97.13       62.85     12.74 o 
 -14  -4   4     3115.29     3222.06     53.03 o 
 -13  -4   4     6683.43     6609.24     90.57 o 
 -12  -4   4      319.07      321.44     12.98 o 
 -11  -4   4      164.68      181.20      9.33 o 
 -10  -4   4      815.96      758.09     18.70 o 
  -9  -4   4     3355.94     3678.23     42.56 o 
  -8  -4   4     1177.48     1341.07     15.30 o 
  -7  -4   4     2640.37     2436.26     24.49 o 
  -6  -4   4     3003.78     3141.72     29.84 o 
  -5  -4   4     3465.03     3389.39     38.36 o 
  -4  -4   4     5620.65     6433.60     80.41 o 
  -3  -4   4     7046.44     6858.20     62.59 o 
  -2  -4   4     2150.16     2263.97     28.78 o 
  -1  -4   4       95.18      307.32      6.51 o 
   0  -4   4    10473.88     7954.35    117.60 o 
   2  -4   4      761.54      698.66     10.81 o 
   3  -4   4    18468.05    18726.99    183.55 o 
   4  -4   4    11334.51    11880.79    268.25 o 
   5  -4   4    11297.00    10381.97     86.37 o 
   6  -4   4      878.19      838.01     11.17 o 
   7  -4   4     2439.92     2359.98     23.50 o 
   8  -4   4     3655.18     3763.58     34.64 o 
   9  -4   4       21.84       29.31      3.90 o 
  10  -4   4        0.82        1.51      3.08 o 
  11  -4   4     6629.20     6714.82     63.86 o 
  12  -4   4      453.78      476.28     14.59 o 
  13  -4   4     1315.14     1281.36     23.59 o 
  14  -4   4      741.97      828.96     19.27 o 
  15  -4   4      142.11      111.38      9.20 o 
  16  -4   4     3260.15     3294.91     46.21 o 
  17  -4   4       33.96       79.46     13.94 o 
 -18  -3   4      604.76      643.84     25.12 o 
 -17  -3   4     4590.26     4508.67     65.02 o 
 -16  -3   4       97.34       86.34     10.54 o 
 -15  -3   4      436.75      364.99     16.57 o 
 -14  -3   4      608.05      585.94     19.72 o 
 -13  -3   4     6243.67     6346.74     87.57 o 
 -12  -3   4      627.09      660.58     18.35 o 
 -11  -3   4      597.23      611.88     16.39 o 
 -10  -3   4      445.31      395.00     12.70 o 
  -9  -3   4    14814.76    14751.13    148.68 o 
  -8  -3   4      541.32      530.51      8.53 o 
  -7  -3   4      493.42      341.66      5.11 o 
  -6  -3   4     5560.35     5211.10     65.55 o 
  -5  -3   4     8520.66     8219.60    262.53 o 
  -4  -3   4    17106.71    17335.35    288.42 o 
  -3  -3   4      131.13       94.74      9.24 o 
  -2  -3   4      278.50      241.11      5.88 o 
  -1  -3   4    23151.21    22414.69    256.10 o 
   0  -3   4     2443.52     2217.59     26.84 o 
   1  -3   4        4.34      167.50     18.84 o 
   2  -3   4     2892.30     3535.36     37.66 o 
   3  -3   4     3266.45     3593.63     39.00 o 
   4  -3   4    13179.83    14490.79    127.55 o 
   5  -3   4     8437.54     7925.91     66.76 o 
   6  -3   4     5266.37     5379.42     45.65 o 
   7  -3   4       21.80       35.71      3.29 o 
   8  -3   4      531.90      478.58      9.01 o 
   9  -3   4      311.40      360.52      8.37 o 
  10  -3   4     2112.45     2119.13     23.41 o 
  11  -3   4     2652.07     2556.10     33.70 o 
  12  -3   4     1317.37     1281.17     29.51 o 
  13  -3   4     2421.32     2462.62     34.78 o 
  14  -3   4     2295.80     2358.77     34.76 o 
  15  -3   4      156.48      150.97      9.91 o 
  16  -3   4        4.15       -9.27      6.25 o 
  17  -3   4       78.28       67.42      9.21 o 
 -18  -2   4      553.66      615.74     22.09 o 
 -17  -2   4     4968.23     5052.73     70.91 o 
 -16  -2   4       29.82       60.74      8.75 o 
 -15  -2   4      632.97      682.23     19.64 o 
 -14  -2   4      300.44      290.66     14.61 o 
 -13  -2   4     1151.75     1101.40     41.22 o 
 -12  -2   4       13.48        4.57      5.47 o 
 -11  -2   4      693.39      590.15     16.41 o 
 -10  -2   4       97.25       93.14      7.82 o 
  -9  -2   4     9012.05     9356.25    100.54 o 
  -8  -2   4    16189.02    16919.19    148.26 o 
  -7  -2   4     2952.47     2705.77     26.42 o 
  -6  -2   4     2297.88     2381.08     52.40 o 
  -5  -2   4    13857.10    12982.90    269.72 o 
  -4  -2   4    28518.09    25649.19    490.07 o 
  -3  -2   4      689.74     1083.15     21.62 o 
  -2  -2   4      887.58      838.58     15.78 o 
  -1  -2   4    19576.95    22849.94    270.79 o 
   0  -2   4     6612.71     9237.98    196.07 o 
   1  -2   4     3631.12     3048.72     44.87 o 
   2  -2   4     2179.22     2088.20     27.15 o 
   3  -2   4     3137.24     2961.18     28.98 o 
   4  -2   4    26180.52    24213.66    211.65 o 
   5  -2   4     1717.16     2567.99     30.37 o 
   6  -2   4     5438.00     6193.72     49.86 o 
   7  -2   4     4192.45     4145.20     35.80 o 
   8  -2   4      114.71       61.80      4.00 o 
   9  -2   4     4045.36     4065.69     39.05 o 
  10  -2   4      637.47      657.08     11.40 o 
  11  -2   4      118.30      123.22      7.51 o 
  12  -2   4     6884.61     6880.85     72.92 o 
  13  -2   4     1945.15     1954.97     29.67 o 
  14  -2   4     3660.68     3583.43     45.65 o 
  15  -2   4       22.84       16.21      5.56 o 
  16  -2   4      122.71      138.44     10.14 o 
  17  -2   4      923.00      787.55     20.67 o 
  18  -2   4       60.50       43.17     12.82 o 
 -18  -1   4     1425.59     1299.09     34.99 o 
 -17  -1   4     1781.19     1794.87     36.78 o 
 -16  -1   4       21.02       17.67      7.42 o 
 -15  -1   4       26.09       17.08      6.47 o 
 -14  -1   4      169.77      142.61     10.27 o 
 -13  -1   4     2211.09     2123.01     34.95 o 
 -12  -1   4     1046.93     1022.48     24.02 o 
 -11  -1   4      672.59      728.30     18.63 o 
 -10  -1   4      339.81      354.24     15.57 o 
  -9  -1   4     9493.45     8901.22    134.46 o 
  -8  -1   4    10571.20     9955.68    115.07 o 
  -7  -1   4     5127.98     5594.70     51.44 o 
  -6  -1   4      972.95      963.11     23.83 o 
  -5  -1   4     4403.53     5524.26     89.04 o 
  -4  -1   4      187.60       54.32      7.77 o 
  -3  -1   4     1899.30     1251.81     24.36 o 
  -2  -1   4     5705.88     5495.54     83.81 o 
  -1  -1   4     1702.78     1690.44     23.23 o 
   0  -1   4    15113.27    14530.43    305.60 o 
   1  -1   4    13670.16    17971.52    381.41 o 
   2  -1   4     1299.63     1768.53    179.72 o 
   3  -1   4     8465.71    10099.08     89.62 o 
   4  -1   4     1009.81      578.51     10.87 o 
   5  -1   4     3198.15     2923.64     33.38 o 
   6  -1   4     3919.63     4169.93     41.60 o 
   7  -1   4     5516.92     5378.15     51.27 o 
   8  -1   4      281.41      367.06      8.67 o 
   9  -1   4     1632.70     1510.37     18.51 o 
  10  -1   4      801.05      673.24     12.38 o 
  11  -1   4    12160.67    12225.19    117.65 o 
  12  -1   4       13.11       25.12      5.26 o 
  13  -1   4     1520.79     1598.70     25.82 o 
  14  -1   4       38.18       33.83      6.38 o 
  15  -1   4      126.43      122.42      8.87 o 
  16  -1   4      509.50      527.84     15.98 o 
  17  -1   4      144.67      136.32     10.61 o 
  18  -1   4      374.64      475.73     18.65 o 
 -17   0   4      109.10      110.69     12.30 o 
 -16   0   4     1095.92      946.43     24.77 o 
 -15   0   4      271.74      273.05     14.73 o 
 -14   0   4       48.39       30.92      6.91 o 
 -13   0   4     4256.70     4370.55     58.55 o 
 -12   0   4     2298.91     2302.52     35.89 o 
 -11   0   4     2687.61     2781.39     39.65 o 
 -10   0   4     5452.84     5337.57     72.65 o 
  -9   0   4     2655.63     2472.01     53.41 o 
  -8   0   4     4817.00     4893.62     76.35 o 
  -7   0   4      760.26      663.95     10.85 o 
  -6   0   4      553.93      488.94      9.74 o 
  -5   0   4    15376.65    15672.07    233.93 o 
  -4   0   4    12832.52    13124.27    845.95 o 
  -3   0   4     4098.63     4853.88     76.69 o 
  -2   0   4        6.20       48.39      6.19 o 
  -1   0   4      878.98     1039.95     15.99 o 
   0   0   4   107039.98   111422.18   1652.04 o 
   1   0   4        0.50        9.77      4.10 o 
   2   0   4     8189.91    10270.18    219.76 o 
   3   0   4    11990.35    13099.77    247.43 o 
   4   0   4     1866.41     2560.38     51.68 o 
   5   0   4     8248.04     6147.28     71.77 o 
   6   0   4     5483.39     7323.12     86.76 o 
   7   0   4      807.84      748.77     11.99 o 
   8   0   4    21183.37    20908.44    167.95 o 
   9   0   4       34.77       20.74      5.51 o 
  10   0   4      647.24      682.79     16.30 o 
  11   0   4        0.41       14.54      4.68 o 
  12   0   4      481.19      511.44     13.20 o 
  13   0   4       15.94       -0.52      4.72 o 
  14   0   4        3.52        0.78      6.89 o 
  15   0   4      937.84      960.12     20.38 o 
  16   0   4      117.87      119.07      9.17 o 
  17   0   4        1.77       32.88      8.24 o 
  18   0   4     2556.25     2564.09     39.70 o 
 -17   1   4      127.12      114.13     12.24 o 
 -16   1   4       37.47        5.31      7.50 o 
 -15   1   4     1446.16     1571.93     31.79 o 
 -14   1   4      196.19      222.93     21.81 o 
 -13   1   4      960.23      969.07     22.54 o 
 -12   1   4     3195.29     3263.78     46.40 o 
 -11   1   4     1719.00     1832.33     30.17 o 
 -10   1   4        0.77        3.85      4.30 o 
  -9   1   4       24.36       29.18      3.05 o 
  -7   1   4      510.77      438.09      8.49 o 
  -6   1   4      728.81      752.03     14.23 o 
  -5   1   4       86.80       68.27      8.26 o 
  -4   1   4    14694.72    13943.83    168.78 o 
  -2   1   4      781.81     1057.46     17.44 o 
  -1   1   4      614.87      217.30      6.09 o 
   0   1   4      749.54      622.83     18.42 o 
   1   1   4        8.74      131.07      8.59 o 
   3   1   4     2088.77     2343.25     35.24 o 
   4   1   4      201.78      355.55     38.71 o 
   5   1   4     2278.19     1957.80     38.95 o 
   6   1   4        3.55       43.06      4.54 o 
   7   1   4     2337.00     2211.97     28.39 o 
   8   1   4    33558.69    33495.50    291.45 o 
   9   1   4     3065.49     2821.88     28.94 o 
  10   1   4    10222.68    10497.61    121.10 o 
  11   1   4     4780.93     4719.87     57.54 o 
  12   1   4      185.23      180.40      9.52 o 
  13   1   4      292.51      326.72     12.72 o 
  14   1   4      730.23      694.39     18.72 o 
  15   1   4      432.53      418.27     13.69 o 
  16   1   4     1692.25     1709.58     32.16 o 
  17   1   4     1305.00     1453.40     34.71 o 
  18   1   4     4782.24     4730.98     59.73 o 
 -17   2   4     1720.82     1808.13     41.88 o 
 -16   2   4      182.95      184.18     13.69 o 
 -15   2   4       43.05       39.34      7.96 o 
 -14   2   4     2563.70     2383.33     40.00 o 
 -13   2   4     1116.06     1228.07     26.22 o 
 -12   2   4     7104.04     6808.82     82.53 o 
 -11   2   4     3358.97     3382.36     42.47 o 
 -10   2   4      910.20      867.88     14.57 o 
  -9   2   4      311.75      309.39      6.93 o 
  -8   2   4      186.96      130.01      5.65 o 
  -7   2   4      204.89      408.24      6.78 o 
  -6   2   4     4743.85     4228.83     42.55 o 
  -5   2   4      347.40      322.67      8.63 o 
  -4   2   4    12601.23    11330.51    102.76 o 
  -3   2   4    18574.90    18544.54    349.11 o 
  -2   2   4     1879.25     2026.37     35.02 o 
  -1   2   4     2557.20     1509.35     26.35 o 
   1   2   4     5782.72     4659.40     71.09 o 
   2   2   4    48290.72    52032.28    594.91 o 
   3   2   4    22273.25    24379.87    278.54 o 
   4   2   4       13.18      133.21     20.77 o 
   5   2   4     5902.97     6796.64     81.88 o 
   6   2   4    14739.05    14451.00    145.22 o 
   7   2   4      196.23      146.84      6.19 o 
   8   2   4     1407.15     1671.07     20.94 o 
   9   2   4      130.45      187.73      6.37 o 
  10   2   4     2226.39     2139.41     26.72 o 
  11   2   4     4249.70     4136.11     51.57 o 
  12   2   4     1911.58     1823.79     29.18 o 
  13   2   4      495.98      505.04     16.54 o 
  14   2   4     4956.71     4809.85     61.88 o 
  15   2   4      972.20      959.13     34.40 o 
  16   2   4      187.60      166.89     10.18 o 
  17   2   4      672.67      715.94     18.76 o 
  18   2   4      578.83      582.97     18.77 o 
  19   2   4      970.20     1017.33     25.38 o 
 -17   3   4      960.02      960.91     30.13 o 
 -16   3   4     2543.43     2477.46     44.66 o 
 -15   3   4     2076.41     2100.11     39.12 o 
 -14   3   4      376.82      413.54     15.94 o 
 -13   3   4      311.28      368.17     21.25 o 
 -12   3   4     4811.55     4674.09     52.24 o 
 -11   3   4     1629.00     1558.61     22.81 o 
 -10   3   4        1.75        6.23      3.59 o 
  -9   3   4     4445.57     4344.50     46.90 o 
  -8   3   4     2847.82     2630.81     68.96 o 
  -7   3   4      265.55      215.58     18.53 o 
  -6   3   4     1330.74      994.04     14.20 o 
  -5   3   4     6361.58     6923.52     89.13 o 
  -4   3   4      817.24      584.43     14.17 o 
  -3   3   4     1372.09     1884.29     27.05 o 
  -2   3   4    10948.26     9830.52    907.33 o 
  -1   3   4     1861.35     1397.94     27.34 o 
   0   3   4    18832.02    16225.05    195.52 o 
   1   3   4    30765.73    27250.04    274.30 o 
   2   3   4     1682.29     2847.45     46.01 o 
   3   3   4     4680.71     4710.39     57.01 o 
   4   3   4    21252.65    21400.27    288.80 o 
   5   3   4       69.37      103.33     20.88 o 
   6   3   4    19377.26    18087.45    213.86 o 
   7   3   4     1040.44     1013.00     19.45 o 
   8   3   4     2298.79     2239.23     25.91 o 
   9   3   4       44.35       34.73      4.84 o 
  10   3   4     1953.65     2069.76     28.23 o 
  11   3   4       29.11       45.80      5.64 o 
  12   3   4      176.77      178.29      9.43 o 
  13   3   4     1685.12     1758.67     42.08 o 
  14   3   4    12006.40    12062.24    134.58 o 
  15   3   4        1.96       -5.91      6.12 o 
  16   3   4      201.77      195.46     12.76 o 
  17   3   4      227.93      165.70     11.61 o 
  18   3   4     1327.09     1449.09     28.15 o 
  19   3   4      560.41      551.53     19.33 o 
 -16   4   4     3490.12     3362.85     84.30 o 
 -15   4   4     2576.61     2520.54     44.38 o 
 -14   4   4        5.94        7.54      6.56 o 
 -13   4   4      411.07      470.10     11.89 o 
 -12   4   4      651.89      731.79     15.63 o 
 -11   4   4      445.60      541.65     14.90 o 
 -10   4   4      281.33      322.62      9.91 o 
  -9   4   4     1873.82     1779.80     24.54 o 
  -8   4   4     4620.54     4656.96     49.72 o 
  -6   4   4      130.26        7.19      3.27 o 
  -5   4   4     3518.76     2998.21     35.34 o 
  -4   4   4     3982.89     4509.46     45.00 o 
  -3   4   4    11629.80    10915.70    134.81 o 
  -2   4   4     6919.31     6267.43     99.23 o 
  -1   4   4     2658.68     2990.01     51.15 o 
   0   4   4       39.27       65.90      4.70 o 
   1   4   4    16714.68    19455.02    233.11 o 
   2   4   4      369.27      152.42      7.40 o 
   3   4   4       10.74       -4.17      7.03 o 
   4   4   4       69.28      100.22      9.22 o 
   5   4   4     4253.09     5426.87     66.64 o 
   6   4   4     9308.08     8881.77    386.81 o 
   7   4   4     1421.71     1302.39     19.44 o 
   8   4   4      335.85      341.50     11.35 o 
   9   4   4       52.76       69.39      4.83 o 
  10   4   4      356.98      329.42     10.80 o 
  11   4   4      740.53      700.32     21.48 o 
  12   4   4      166.40      161.70      9.09 o 
  13   4   4      242.48      211.98     11.12 o 
  14   4   4     1793.15     1843.17     31.49 o 
  15   4   4     5324.93     5346.66     67.99 o 
  16   4   4     1420.34     1470.63     28.78 o 
  17   4   4       19.96       -3.47      6.13 o 
  18   4   4       43.20        7.07      7.85 o 
  19   4   4      729.73      668.99     19.36 o 
 -16   5   4     2649.34     2716.86     53.40 o 
 -15   5   4       92.85      103.39     11.62 o 
 -14   5   4     2487.51     2540.61     43.85 o 
 -13   5   4      206.56      199.35      9.40 o 
 -12   5   4      470.21      424.04     12.61 o 
 -11   5   4      606.53      510.19     13.18 o 
 -10   5   4      222.74      255.41     10.99 o 
  -9   5   4      595.74      575.85     14.11 o 
  -8   5   4    30492.30    29985.31    269.84 o 
  -7   5   4      388.78      192.99     45.87 o 
  -5   5   4      842.67      681.33     28.86 o 
  -4   5   4     9209.13     8042.97    152.55 o 
  -3   5   4    13038.13    12773.99    129.81 o 
  -2   5   4      890.60      981.29     13.73 o 
  -1   5   4     2401.01     2040.21     32.45 o 
   0   5   4    17286.34    17192.27    253.07 o 
   1   5   4     4454.25     4946.14    138.49 o 
   2   5   4    32897.97    34320.52    343.66 o 
   3   5   4     4539.10     4170.45     44.64 o 
   4   5   4       86.68       75.35      4.40 o 
   5   5   4    11534.05    11177.79    208.46 o 
   6   5   4       79.51      194.55     17.32 o 
   7   5   4      191.19      259.25     16.74 o 
   8   5   4     6856.08     6511.37     71.46 o 
   9   5   4      388.91      276.81     11.93 o 
  10   5   4    13840.42    13976.12    145.40 o 
  11   5   4      893.21      896.75     18.19 o 
  12   5   4     1970.22     1831.10     29.06 o 
  13   5   4     1712.91     1709.68     28.89 o 
  14   5   4      677.57      665.79     17.97 o 
  15   5   4      656.38      664.63     20.55 o 
  16   5   4      253.38      252.19     22.16 o 
  17   5   4      120.51       74.75      9.22 o 
  18   5   4      309.26      243.59     14.02 o 
  19   5   4      331.76      285.40     15.61 o 
 -15   6   4     1340.61     1273.88     35.20 o 
 -14   6   4        5.62      -10.40      5.20 o 
 -13   6   4      446.07      434.26     13.24 o 
 -12   6   4      504.62      471.12     13.72 o 
 -11   6   4      479.39      528.36     14.00 o 
 -10   6   4      227.34      210.40      9.47 o 
  -9   6   4     2140.66     2048.93     28.45 o 
  -8   6   4     4854.04     4865.96     53.14 o 
  -7   6   4     3891.55     3911.57     44.01 o 
  -4   6   4     1485.02     1470.21     29.38 o 
  -3   6   4      575.80      442.71      7.72 o 
  -2   6   4    12848.86    11655.69    104.85 o 
  -1   6   4      292.09      364.99      8.13 o 
   0   6   4    10995.34    11323.08    136.81 o 
   1   6   4     9906.29     9757.93     98.08 o 
   2   6   4     2003.15     2208.15     28.33 o 
   3   6   4     9576.98     9298.81     91.57 o 
   4   6   4     9725.79     9547.09     84.00 o 
   5   6   4     6110.64     5236.01     50.30 o 
   6   6   4     1820.81     2123.55     26.94 o 
   7   6   4     9848.72    10004.78     92.34 o 
   8   6   4     2923.16     3032.92     33.34 o 
   9   6   4    14650.09    14969.92    136.27 o 
  10   6   4     5126.15     5041.84     59.45 o 
  11   6   4     6562.72     6424.42     73.80 o 
  12   6   4     1105.21     1157.77     21.93 o 
  13   6   4     5528.66     5632.75     68.19 o 
  14   6   4       68.09       81.20      8.39 o 
  15   6   4     1131.88      981.29     22.51 o 
  16   6   4      178.39      127.51     10.72 o 
  17   6   4      756.62      732.48     20.75 o 
  18   6   4     1237.18     1280.61     27.96 o 
  19   6   4     1287.87     1308.81     44.27 o 
 -15   7   4       26.26       -6.02     10.17 o 
 -14   7   4       95.21       85.11      9.61 o 
 -13   7   4      383.43      381.13     14.49 o 
 -12   7   4     6331.13     6484.21    105.69 o 
 -11   7   4     1412.83     1319.99     25.57 o 
 -10   7   4     3287.33     3226.94     45.07 o 
  -9   7   4        7.61        9.78      4.67 o 
  -8   7   4       83.58       76.26      6.63 o 
  -7   7   4      613.73      639.35     15.23 o 
  -6   7   4     2580.56     2416.95     46.39 o 
  -5   7   4      915.20      781.81     29.53 o 
  -4   7   4     1278.44     1372.26     18.38 o 
  -3   7   4      123.01      112.31      5.20 o 
  -2   7   4    25655.19    28721.83    251.17 o 
  -1   7   4     3989.26     3479.62     32.02 o 
   0   7   4     4009.80     4164.73     46.87 o 
   1   7   4     5551.94     4794.42     42.92 o 
   2   7   4     5487.13     5825.66     54.56 o 
   3   7   4    11201.15    11898.80    110.55 o 
   4   7   4     1737.93     1911.12     23.42 o 
   5   7   4     1179.14     1145.23     13.83 o 
   6   7   4     6892.59     6404.67     55.48 o 
   7   7   4       30.80       73.45      4.56 o 
   8   7   4      388.01      440.32     11.15 o 
   9   7   4     7669.01     7551.30     73.24 o 
  10   7   4     2928.16     2915.83     41.90 o 
  11   7   4     4622.47     4632.43     56.54 o 
  12   7   4        4.94       -1.21      4.37 o 
  13   7   4       75.92       71.51      7.40 o 
  14   7   4        1.15       -6.91      6.10 o 
  15   7   4      640.63      633.65     18.21 o 
  16   7   4      143.84      107.30      9.66 o 
  17   7   4     3271.72     3243.59     48.58 o 
  18   7   4      650.68      698.20     23.13 o 
  19   7   4     1418.21     1432.82     34.16 o 
 -15   8   4       76.87       91.38     36.05 o 
 -14   8   4        0.01      -11.99      5.99 o 
 -13   8   4      561.04      521.52     17.09 o 
 -12   8   4     4354.49     4482.26     60.27 o 
 -11   8   4      704.57      752.34     19.65 o 
 -10   8   4     3329.30     3069.79     52.15 o 
  -9   8   4      619.13      554.41     15.65 o 
  -8   8   4     1043.92     1051.19     21.11 o 
  -7   8   4      292.20      274.79     10.99 o 
  -6   8   4      400.10      372.03     11.89 o 
  -5   8   4      321.81      255.44      9.98 o 
  -4   8   4     7203.25     7287.90     76.86 o 
  -3   8   4     2578.49     2398.56     26.42 o 
  -2   8   4    10798.87    10251.77     92.51 o 
  -1   8   4    15452.77    14617.27    118.85 o 
   0   8   4      741.42      950.55     13.90 o 
   1   8   4     4752.82     4745.29     43.16 o 
   2   8   4      147.22       73.88      4.20 o 
   3   8   4    12579.80    12481.70    100.52 o 
   4   8   4     1452.68     1281.68     16.37 o 
   5   8   4     2196.71     2117.06     20.48 o 
   6   8   4    28561.63    28741.81    210.18 o 
   7   8   4     2970.68     2814.98     28.69 o 
   8   8   4      655.25      797.33     12.56 o 
   9   8   4     5198.67     5091.27     79.23 o 
  10   8   4     1521.45     1675.03     26.35 o 
  11   8   4     5550.10     5662.36     66.79 o 
  12   8   4     1639.85     1555.49     26.52 o 
  13   8   4      117.80      114.95     10.14 o 
  14   8   4     1347.58     1475.78     27.36 o 
  15   8   4     4785.74     5004.20     64.45 o 
  16   8   4     1588.72     1621.04     34.27 o 
  17   8   4     1587.90     1520.10     33.95 o 
  18   8   4        0.34       19.77      8.29 o 
  19   8   4     2842.38     2738.46     50.32 o 
 -14   9   4      763.14      795.16     22.77 o 
 -13   9   4      283.05      270.67     13.55 o 
 -12   9   4      123.95      100.04      9.67 o 
 -11   9   4     3473.36     3316.55     48.62 o 
 -10   9   4      498.91      519.59     16.76 o 
  -9   9   4       98.33       99.38      8.54 o 
  -8   9   4      732.11      804.07     19.15 o 
  -7   9   4      368.77      366.95     12.70 o 
  -6   9   4      696.79      773.86     17.53 o 
  -5   9   4     7365.92     7370.53     71.69 o 
  -4   9   4     1145.60     1179.93     17.26 o 
  -3   9   4     4146.66     4173.55     43.19 o 
  -2   9   4     1071.66     1082.02     15.40 o 
  -1   9   4     7533.09     7325.51     68.85 o 
   0   9   4       36.14       10.59      3.53 o 
   1   9   4       78.72       78.88      4.86 o 
   2   9   4       24.72       59.59      3.31 o 
   3   9   4     2158.23     2547.40     23.92 o 
   4   9   4      352.58      359.65      6.13 o 
   5   9   4    14223.49    14544.71    107.30 o 
   6   9   4     8089.87     8727.15     68.41 o 
   7   9   4     7620.55     8147.88     88.19 o 
   8   9   4        1.30        2.30      3.10 o 
   9   9   4     1967.55     2078.57     24.00 o 
  10   9   4        5.62        6.64      4.34 o 
  11   9   4     3523.43     3806.69     48.81 o 
  12   9   4      793.45      870.92     18.95 o 
  13   9   4     3824.86     3939.96     52.05 o 
  14   9   4     1274.69     1168.49     27.31 o 
  15   9   4     3237.83     3021.65     50.65 o 
  16   9   4       25.65       19.69     10.55 o 
  17   9   4      182.34      161.30     13.01 o 
  18   9   4      510.08      584.31     21.15 o 
  19   9   4     1279.49     1300.89     32.20 o 
 -13  10   4        8.56        6.25      6.82 o 
 -12  10   4       19.41        6.75      6.93 o 
 -11  10   4     2855.36     2825.39     44.61 o 
 -10  10   4       25.34       34.86     11.51 o 
  -9  10   4     1732.93     1729.28     31.35 o 
  -8  10   4     3148.22     3111.54     45.07 o 
  -7  10   4     3754.69     3829.13     78.72 o 
  -6  10   4     8729.10     8483.01     96.23 o 
  -5  10   4     1205.29     1197.16     17.95 o 
  -4  10   4      354.84      413.28     10.08 o 
  -3  10   4    15600.55    15612.73    140.50 o 
  -2  10   4       26.89       46.84      4.37 o 
  -1  10   4     5401.60     5749.70     56.39 o 
   0  10   4     3912.74     4105.03     64.72 o 
   1  10   4     2547.36     2714.25     25.56 o 
   2  10   4     4835.16     4952.38     60.91 o 
   3  10   4      251.68      269.58      6.47 o 
   4  10   4       39.35       40.62      2.82 o 
   5  10   4     7641.90     7473.53     50.06 o 
   6  10   4      573.13      607.04      8.89 o 
   7  10   4    13636.66    14174.72    117.91 o 
   8  10   4      658.93      668.79     11.86 o 
   9  10   4        0.86       -0.64      3.08 o 
  10  10   4        6.05        4.55      3.68 o 
  11  10   4     2020.00     2012.77     34.55 o 
  12  10   4     1216.93     1229.39     31.11 o 
  13  10   4     5338.75     5249.23     74.50 o 
  14  10   4      759.72      822.73     23.06 o 
  15  10   4     3900.66     3926.31     61.65 o 
  16  10   4      246.79      259.66     15.35 o 
  17  10   4      384.53      335.39     16.97 o 
  18  10   4       50.04       30.36      8.84 o 
  19  10   4     1005.03     1030.08     28.60 o 
 -13  11   4      495.09      517.59     20.40 o 
 -12  11   4      187.80      246.94     14.31 o 
 -11  11   4      768.48      839.53     25.64 o 
 -10  11   4       43.80       44.02     10.18 o 
  -9  11   4       24.98       52.06     15.38 o 
  -8  11   4     4745.84     4865.88     63.85 o 
  -7  11   4     6659.37     6661.40     80.60 o 
  -6  11   4     2353.08     2430.28     37.41 o 
  -5  11   4     8061.08     7948.17     83.43 o 
  -4  11   4       70.04       67.02      5.26 o 
  -3  11   4     1394.92     1328.53     17.91 o 
  -2  11   4     1919.17     1963.52     23.44 o 
  -1  11   4     9546.75     9159.22     79.35 o 
   0  11   4     6346.73     6337.88     57.34 o 
   1  11   4    23202.54    23002.10    173.01 o 
   2  11   4    15476.36    16008.55    122.38 o 
   3  11   4    10121.01    10213.27     80.06 o 
   4  11   4      481.79      482.28      8.41 o 
   5  11   4     2532.73     2738.15     22.07 o 
   6  11   4      424.47      487.39      8.55 o 
   7  11   4     1840.14     1961.46     19.59 o 
   8  11   4     4310.24     4329.70     44.70 o 
   9  11   4       58.90       78.55      5.91 o 
  10  11   4     2783.10     2610.81     61.57 o 
  11  11   4     5363.26     5302.96     79.66 o 
  12  11   4      340.44      363.52     15.53 o 
  13  11   4       27.99        8.50      6.83 o 
  14  11   4     1595.56     1649.26     34.37 o 
  15  11   4     4728.53     4871.40     72.65 o 
  16  11   4     1401.58     1561.82     34.33 o 
  17  11   4      743.13      774.73     23.86 o 
  18  11   4      174.51      157.47     13.15 o 
 -12  12   4      130.24      114.66     14.41 o 
 -11  12   4      105.42       85.06     10.32 o 
 -10  12   4     5245.03     5499.39     73.21 o 
  -9  12   4       88.11       63.90      8.90 o 
  -8  12   4       12.48       24.92      6.94 o 
  -7  12   4     3414.32     3207.94     51.71 o 
  -6  12   4      379.86      461.23     16.05 o 
  -5  12   4     3585.20     3651.97     42.21 o 
  -4  12   4      335.19      401.79     11.29 o 
  -3  12   4        1.87       19.48      4.00 o 
  -2  12   4     6015.68     5877.36     55.14 o 
  -1  12   4       82.69      104.63      5.76 o 
   0  12   4      430.53      429.07     11.43 o 
   1  12   4     7453.80     7657.36     63.43 o 
   2  12   4     2533.65     2716.58     25.43 o 
   3  12   4     9821.07    10064.76     80.38 o 
   4  12   4       91.16       78.32      4.40 o 
   5  12   4      148.45      206.04      5.91 o 
   6  12   4      544.67      572.41     10.64 o 
   7  12   4      646.97      674.08     11.36 o 
   8  12   4       16.09       14.86      3.42 o 
   9  12   4     4345.58     4290.58     46.97 o 
  10  12   4       91.09      124.42     10.75 o 
  11  12   4     2800.59     2957.41     41.43 o 
  12  12   4      315.06      402.85     16.62 o 
  13  12   4      404.88      348.68     15.82 o 
  14  12   4     1789.68     1772.13     36.11 o 
  15  12   4      945.91      905.41     25.45 o 
  16  12   4      754.58      719.81     23.36 o 
  17  12   4      515.68      570.79     21.21 o 
  18  12   4       58.97       30.18     14.07 o 
 -11  13   4     1603.85     1582.25     37.39 o 
 -10  13   4     1897.60     1796.41     35.32 o 
  -9  13   4      442.13      411.44     27.43 o 
  -8  13   4      140.73      116.03     12.81 o 
  -7  13   4     1247.40     1344.79     27.83 o 
  -6  13   4      190.80      214.32     12.42 o 
  -5  13   4     3237.80     3101.83     38.11 o 
  -4  13   4     1155.65     1077.32     19.02 o 
  -3  13   4      942.25      838.11     14.93 o 
  -2  13   4     7516.15     8093.01     73.23 o 
  -1  13   4     2660.04     2695.70     30.35 o 
   0  13   4       14.88       17.88      3.52 o 
   1  13   4     3676.00     3576.20     34.22 o 
   2  13   4     1059.11     1023.78     14.73 o 
   3  13   4     9569.34     9659.15     92.30 o 
   4  13   4     8164.06     8330.67     81.03 o 
   5  13   4     2077.74     1992.96     23.45 o 
   6  13   4       64.44       63.21      4.41 o 
   7  13   4     5652.58     5919.00     50.72 o 
   8  13   4      104.42       96.92      5.80 o 
   9  13   4     3937.84     4084.49     46.04 o 
  10  13   4     1479.24     1443.38     36.96 o 
  11  13   4    11959.76    12042.21    128.71 o 
  12  13   4     1076.35     1041.17     26.37 o 
  13  13   4      854.44      894.79     24.47 o 
  14  13   4      904.45      864.86     24.82 o 
  15  13   4      229.23      199.40     23.61 o 
  16  13   4       95.33       67.97     10.41 o 
  17  13   4       12.66        2.16      7.81 o 
  18  13   4      309.89      294.39     17.16 o 
 -10  14   4      289.31      335.99     16.95 o 
  -9  14   4     3114.94     3114.37     49.69 o 
  -8  14   4        3.24        1.27      7.66 o 
  -7  14   4       64.12       68.39      8.77 o 
  -6  14   4        0.28        3.61      6.28 o 
  -5  14   4       59.25       62.84      6.10 o 
  -4  14   4      902.15      825.97     16.89 o 
  -3  14   4     8676.21     8628.11     78.23 o 
  -2  14   4     6636.39     6623.87     57.34 o 
  -1  14   4     3098.98     2975.31     31.25 o 
   0  14   4      780.50      717.78     13.79 o 
   1  14   4     1117.92     1153.17     21.59 o 
   2  14   4     6100.38     6237.41     71.37 o 
   3  14   4     1665.71     1629.65     23.88 o 
   4  14   4     7547.39     7258.55    110.90 o 
   5  14   4     3991.95     3796.78     46.06 o 
   6  14   4     1427.36     1569.52     20.67 o 
   7  14   4    11481.78    11823.28     93.11 o 
   8  14   4       13.91       17.14      4.20 o 
   9  14   4       13.27       -9.49      4.75 o 
  10  14   4     4073.80     3878.35     51.27 o 
  11  14   4     2474.68     2413.20     37.23 o 
  12  14   4     4849.05     4780.74     61.18 o 
  13  14   4       19.92       21.21      7.32 o 
  14  14   4      129.11      134.04     11.78 o 
  15  14   4     3390.98     3503.76     58.86 o 
  16  14   4      138.89      168.91     21.24 o 
  17  14   4        5.18       -3.11      8.03 o 
 -10  15   4      416.61      432.04     27.71 o 
  -9  15   4     1736.47     1622.15     40.61 o 
  -8  15   4      688.75      605.25     20.56 o 
  -7  15   4       58.97       24.04      7.79 o 
  -6  15   4      918.68      960.66     23.88 o 
  -5  15   4     1156.89     1138.30     20.49 o 
  -4  15   4        2.47       -2.65      4.37 o 
  -3  15   4      218.57      187.22      8.57 o 
  -2  15   4     1973.09     2078.29     29.00 o 
  -1  15   4    12136.77    12239.81    130.16 o 
   0  15   4      830.78      968.97     20.70 o 
   1  15   4     2887.06     2856.56     40.00 o 
   2  15   4       26.23       27.30      6.69 o 
   3  15   4     6385.95     6380.19     66.38 o 
   4  15   4      941.12      866.74     24.31 o 
   5  15   4     1388.08     1430.48     21.83 o 
   6  15   4       97.10      113.73      7.01 o 
   7  15   4     8929.17     8881.63     97.14 o 
   8  15   4      585.25      627.86     16.15 o 
   9  15   4     4189.13     4211.25     48.64 o 
  10  15   4      646.98      650.38     17.84 o 
  11  15   4     1070.70     1073.43     23.26 o 
  12  15   4     1188.62     1252.54     25.78 o 
  13  15   4        0.86        4.49     11.75 o 
  14  15   4      287.13      300.04     16.37 o 
  15  15   4     3936.56     3891.58     64.14 o 
  16  15   4      280.80      256.30     16.94 o 
  17  15   4      247.42      186.93     15.01 o 
  -9  16   4      118.00      103.00     13.61 o 
  -8  16   4      503.36      495.96     23.10 o 
  -7  16   4     1948.79     1957.51     53.39 o 
  -6  16   4       29.31       21.56     12.69 o 
  -5  16   4      144.31      117.36      9.41 o 
  -4  16   4      202.47      193.64     10.67 o 
  -3  16   4      171.91      148.18      8.76 o 
  -2  16   4     5724.91     5798.30     62.03 o 
  -1  16   4     3042.09     3147.60     38.98 o 
   0  16   4     2035.64     1980.79     32.35 o 
   1  16   4        4.69       10.87      5.67 o 
   2  16   4      817.47      942.44     20.43 o 
   3  16   4     2418.08     2360.70     39.94 o 
   4  16   4      535.65      582.62     13.95 o 
   5  16   4      333.32      313.63     10.99 o 
   6  16   4     2632.96     2559.91     32.68 o 
   7  16   4     3225.72     3258.49     44.25 o 
   8  16   4     5454.96     5516.46     65.80 o 
   9  16   4      833.14      855.01     24.22 o 
  10  16   4      616.57      605.82     20.67 o 
  11  16   4     1111.48     1177.68     31.76 o 
  12  16   4      554.15      563.04     17.56 o 
  13  16   4       52.67       44.24      9.22 o 
  14  16   4      258.34      258.11     17.99 o 
  15  16   4     1554.10     1585.55     38.87 o 
  16  16   4     3245.01     3399.47     59.88 o 
  -8  17   4        0.96      -22.42     17.70 o 
  -7  17   4     1112.27     1111.49     40.48 o 
  -6  17   4     1023.50     1042.71     39.05 o 
  -5  17   4     4471.62     4802.82     92.21 o 
  -4  17   4       65.24       53.74      7.25 o 
  -3  17   4      406.36      454.72     13.52 o 
  -2  17   4     1624.97     1530.42     25.05 o 
  -1  17   4      367.60      410.16     13.11 o 
   0  17   4       12.34        2.31      5.16 o 
   1  17   4     2321.30     2285.57     39.11 o 
   2  17   4        3.84        6.70      5.00 o 
   3  17   4     3834.83     3666.13     79.76 o 
   4  17   4       28.00       34.26      5.90 o 
   5  17   4     3372.36     3334.29     40.37 o 
   6  17   4     6278.99     6313.34     92.77 o 
   7  17   4        2.06       17.02      6.09 o 
   8  17   4     2995.52     2951.89     41.60 o 
   9  17   4        3.97        0.13      6.43 o 
  10  17   4       69.44       59.74     22.37 o 
  11  17   4     4516.87     4463.65    147.90 o 
  12  17   4        3.80       13.63      9.73 o 
  13  17   4      557.39      525.71     38.85 o 
  14  17   4      110.79       84.74     14.38 o 
  15  17   4       82.76       75.83     14.14 o 
  16  17   4     3903.33     3814.62     81.44 o 
  -6  18   4     1947.16     1964.24     55.51 o 
  -5  18   4     2657.59     2600.48     42.84 o 
  -4  18   4      793.69      733.63     19.46 o 
  -3  18   4       22.30       18.54      6.06 o 
  -2  18   4       22.44       29.14      6.14 o 
  -1  18   4      454.19      462.18     14.10 o 
   0  18   4      265.03      249.07     16.30 o 
   1  18   4      534.60      551.92     15.24 o 
   2  18   4     1397.60     1294.41     25.19 o 
   3  18   4     1167.86     1107.63     36.08 o 
   4  18   4     3157.81     3136.53     43.22 o 
   5  18   4     4195.61     4087.04     47.67 o 
   6  18   4      161.73      132.15      9.45 o 
   7  18   4      420.04      402.54     14.38 o 
   8  18   4      769.33      800.97     19.19 o 
   9  18   4        0.76       -0.54      6.45 o 
  10  18   4      232.25      214.16     18.74 o 
  11  18   4      992.54      951.34     47.53 o 
  12  18   4     1696.32     1680.82     48.01 o 
  13  18   4     2487.08     2514.86     61.57 o 
  14  18   4        0.40      -13.52      9.31 o 
  15  18   4      259.31      231.10     20.35 o 
  -5  19   4      491.73      500.28     22.41 o 
  -4  19   4     1199.99     1268.81     23.76 o 
  -3  19   4      819.93      839.93     22.87 o 
  -2  19   4       98.62      142.91      9.55 o 
  -1  19   4     1493.93     1564.11     26.54 o 
   0  19   4      251.19      249.28     13.12 o 
   1  19   4       11.98       -4.27      6.41 o 
   2  19   4     6939.00     7047.15     82.27 o 
   3  19   4     1068.20     1091.68     23.29 o 
   4  19   4     5813.89     5633.19     68.23 o 
   5  19   4        2.70        8.69     10.33 o 
   6  19   4      328.01      333.30     16.94 o 
   7  19   4      458.86      494.88     16.00 o 
   8  19   4      213.98      185.38     10.86 o 
   9  19   4        5.63        6.05      7.66 o 
  10  19   4     1502.22     1507.21     45.61 o 
  11  19   4       25.72       42.25     12.40 o 
  12  19   4     9274.52     9488.83    162.46 o 
  13  19   4      813.57      740.10     32.12 o 
  14  19   4      369.09      333.43     27.92 o 
  -3  20   4      494.69      493.56     16.00 o 
  -2  20   4      235.95      184.84     11.16 o 
  -1  20   4     2540.28     2626.59     37.64 o 
   0  20   4     1976.00     2138.35     32.74 o 
   1  20   4     1470.37     1510.65     28.96 o 
   2  20   4      245.59      169.57     11.32 o 
   3  20   4        1.84       13.36      6.85 o 
   4  20   4     4934.67     4781.43     60.82 o 
   5  20   4      239.06      209.85     11.85 o 
   6  20   4      350.77      358.41     18.56 o 
   7  20   4     2267.27     2175.10     36.21 o 
   8  20   4     1332.32     1364.07     28.36 o 
   9  20   4     1474.02     1479.58     36.17 o 
  10  20   4       29.67       17.44     15.16 o 
  11  20   4      915.52      873.25     35.79 o 
  12  20   4     3589.11     3392.46    127.49 o 
  13  20   4       29.86       20.48     11.80 o 
  -1  21   4      301.68      317.69     14.06 o 
   0  21   4     3073.33     3105.06     46.28 o 
   1  21   4      993.43     1004.32     23.61 o 
   2  21   4        7.21      -12.15      6.43 o 
   3  21   4       55.88       33.97      7.47 o 
   4  21   4     1394.16     1347.01     26.80 o 
   5  21   4        0.87       -2.64      8.19 o 
   6  21   4      463.06      401.14     16.06 o 
   7  21   4     1310.23     1408.92     31.72 o 
   8  21   4     4672.69     4646.44     61.35 o 
   9  21   4     1746.95     1686.98     40.08 o 
  10  21   4      506.90      474.39     28.66 o 
  11  21   4      308.17      256.57     59.32 o 
   1  22   4       62.46       34.96      8.13 o 
   2  22   4       83.56       78.35      9.58 o 
   3  22   4      247.46      222.91     15.50 o 
   4  22   4        0.97       -3.83      7.64 o 
   5  22   4      459.50      446.12     15.68 o 
   6  22   4      396.78      397.69     16.23 o 
   7  22   4      970.94      991.72     23.90 o 
   8  22   4     5136.45     5193.57     67.33 o 
   9  22   4      182.00      147.88     18.24 o 
  -8 -21   5        3.29       -6.61      6.43 o 
  -7 -21   5      642.57      630.33     23.86 o 
  -6 -21   5       87.26      102.21     15.85 o 
  -5 -21   5       23.68       11.75     12.29 o 
  -4 -21   5     2605.24     2530.52     63.15 o 
  -3 -21   5       29.51       29.31     13.59 o 
  -2 -21   5     1382.58     1339.68     62.00 o 
  -1 -21   5      152.76      138.57     13.03 o 
 -10 -20   5      492.41      497.11     15.76 o 
  -9 -20   5      156.90      163.76     10.62 o 
  -8 -20   5        3.85        0.17      6.43 o 
  -7 -20   5       72.35       61.58      8.87 o 
  -6 -20   5       42.25       13.78      6.81 o 
  -5 -20   5     2012.77     1982.14     52.81 o 
  -4 -20   5     2183.93     2232.07     57.13 o 
  -3 -20   5     3171.02     3166.51     71.91 o 
  -2 -20   5      770.80      787.65     33.42 o 
  -1 -20   5     1079.07     1166.14     32.13 o 
   0 -20   5        0.23       -8.50      7.53 o 
   1 -20   5       70.31       39.45      8.00 o 
   2 -20   5      266.41      297.67     15.34 o 
 -12 -19   5       45.28       53.49      7.49 o 
 -11 -19   5     1530.36     1534.58     26.58 o 
 -10 -19   5       12.44        9.44      6.08 o 
  -9 -19   5      483.08      486.18     15.11 o 
  -8 -19   5      308.06      266.99     12.34 o 
  -7 -19   5      221.70      177.30     10.62 o 
  -6 -19   5     1446.84     1483.97     26.61 o 
  -5 -19   5     1141.67     1050.44     31.39 o 
  -4 -19   5       89.09       84.84     14.80 o 
  -3 -19   5     2231.92     2099.74     53.98 o 
  -2 -19   5      199.75      143.96     33.39 o 
  -1 -19   5     1621.29     1726.41     27.64 o 
   0 -19   5        7.18        9.95      6.13 o 
   1 -19   5       69.15       68.53     10.24 o 
   2 -19   5       15.83        0.84      7.14 o 
   3 -19   5       29.40       14.11      8.98 o 
   4 -19   5        0.52       -0.98     16.06 o 
 -13 -18   5       75.88       52.20      9.12 o 
 -12 -18   5        1.02       -9.63      4.81 o 
 -11 -18   5      876.13      914.72     19.41 o 
 -10 -18   5      674.09      668.41     17.25 o 
  -9 -18   5      208.72      186.68     10.74 o 
  -8 -18   5      862.69      841.14     19.09 o 
  -7 -18   5     2051.46     1946.78     30.36 o 
  -6 -18   5      548.64      515.66     15.38 o 
  -5 -18   5      631.93      609.41     16.49 o 
  -4 -18   5     2321.71     2313.20     33.97 o 
  -3 -18   5     3236.41     3186.54     54.70 o 
  -2 -18   5      434.73      461.76     12.42 o 
  -1 -18   5     1367.62     1376.79     35.36 o 
   0 -18   5      171.06      127.65      8.93 o 
   1 -18   5      956.03      951.01     21.19 o 
   2 -18   5     2074.73     2222.57     39.59 o 
   3 -18   5      163.70      166.72     11.98 o 
   4 -18   5      380.62      347.69     18.60 o 
   5 -18   5     1058.53     1132.90     32.73 o 
   6 -18   5      641.99      657.03     39.97 o 
 -14 -17   5        0.21       18.55      9.06 o 
 -13 -17   5       50.54       38.31      8.45 o 
 -12 -17   5      776.14      753.29     16.18 o 
 -11 -17   5      418.11      389.56     12.84 o 
 -10 -17   5      148.66      129.17      8.70 o 
  -9 -17   5     2586.76     2519.24     34.92 o 
  -8 -17   5     1172.96     1154.86     21.84 o 
  -7 -17   5     6364.54     6107.76     66.28 o 
  -6 -17   5      152.50      168.91      9.80 o 
  -5 -17   5     2466.78     2443.00     37.82 o 
  -4 -17   5       86.78       51.82      7.66 o 
  -3 -17   5      107.68      137.04     10.39 o 
  -2 -17   5     1703.11     1764.65     22.13 o 
  -1 -17   5       81.56       61.75      7.09 o 
   0 -17   5        0.91        5.04      7.34 o 
   1 -17   5     7499.61     7679.50     91.14 o 
   2 -17   5       73.48      107.90      9.15 o 
   3 -17   5     2690.65     2801.42     46.78 o 
   4 -17   5      603.92      654.65     23.68 o 
   5 -17   5       42.48       32.50      9.48 o 
   6 -17   5      978.23      931.91     30.09 o 
   7 -17   5      242.67      182.28     16.39 o 
 -15 -16   5     1006.38     1002.61     28.94 o 
 -14 -16   5      108.84      117.43     22.44 o 
 -13 -16   5      454.40      447.17     17.43 o 
 -12 -16   5      660.78      639.61     13.93 o 
 -11 -16   5     2972.75     2900.17     36.95 o 
 -10 -16   5     1094.47     1095.42     20.31 o 
  -9 -16   5       97.14       71.75      7.94 o 
  -8 -16   5     1256.34     1195.94     21.68 o 
  -7 -16   5     6564.93     6471.71     75.22 o 
  -6 -16   5     1024.95     1046.75     24.29 o 
  -5 -16   5      698.90      717.31     16.54 o 
  -4 -16   5      110.84      100.78      8.02 o 
  -3 -16   5     1570.41     1501.40     24.64 o 
  -2 -16   5        1.51        1.46      3.53 o 
  -1 -16   5        5.63       12.64      4.93 o 
   0 -16   5      684.12      707.44     16.68 o 
   1 -16   5     4120.15     4124.42     52.18 o 
   2 -16   5     2509.04     2594.97     43.37 o 
   3 -16   5     2650.92     2683.13     48.02 o 
   4 -16   5       13.22        9.55      8.06 o 
   5 -16   5       58.91       45.32     10.21 o 
   6 -16   5      717.46      803.24     27.17 o 
   7 -16   5      316.96      298.54     20.64 o 
   8 -16   5        2.46      -11.78      9.22 o 
 -15 -15   5      192.53      155.32     13.52 o 
 -14 -15   5        9.32       -8.07      7.37 o 
 -13 -15   5       20.84       30.38      7.65 o 
 -12 -15   5     1004.33      979.55     22.63 o 
 -11 -15   5     2525.61     2597.05     33.51 o 
 -10 -15   5        5.07       16.63      5.41 o 
  -9 -15   5     1595.63     1531.45     23.91 o 
  -8 -15   5      253.81      225.64     16.95 o 
  -7 -15   5     1700.10     1631.88     24.82 o 
  -6 -15   5     2065.73     1989.26     28.15 o 
  -5 -15   5     2259.88     2229.22     30.37 o 
  -4 -15   5      383.85      423.36     12.68 o 
  -3 -15   5     8256.88     8091.75     96.86 o 
  -2 -15   5     2082.73     1970.14     21.75 o 
  -1 -15   5      255.24      248.00      9.90 o 
   0 -15   5       12.85       36.83      5.25 o 
   1 -15   5     1536.03     1593.34     29.72 o 
   2 -15   5     3901.50     4128.50     52.28 o 
   3 -15   5      691.64      712.51     18.18 o 
   4 -15   5     2013.36     1961.58     32.23 o 
   5 -15   5       69.96       27.41      9.46 o 
   6 -15   5       10.18        9.96      8.12 o 
   7 -15   5      668.06      763.66     31.10 o 
   8 -15   5        3.93        1.62     15.78 o 
   9 -15   5      177.91      170.67     13.83 o 
  10 -15   5     1576.54     1597.88     36.76 o 
 -16 -14   5      128.13      123.55     12.31 o 
 -15 -14   5      344.28      353.06     17.45 o 
 -14 -14   5      457.64      428.08     18.35 o 
 -13 -14   5      733.29      700.59     19.21 o 
 -12 -14   5      104.27       93.58      8.98 o 
 -11 -14   5     5072.32     4988.97     66.63 o 
 -10 -14   5     1054.88     1137.68     19.18 o 
  -9 -14   5     3740.93     3795.65     46.51 o 
  -8 -14   5        9.51       13.67      4.71 o 
  -7 -14   5      423.78      368.37     11.20 o 
  -6 -14   5      379.82      380.17     11.27 o 
  -5 -14   5       18.81       20.87      4.75 o 
  -4 -14   5      192.18      202.16      9.17 o 
  -3 -14   5    13470.20    13437.73    125.00 o 
  -2 -14   5     2448.37     2506.55     26.85 o 
  -1 -14   5     7040.65     7197.23     59.50 o 
   0 -14   5        8.89       13.07      4.53 o 
   1 -14   5       36.45       38.47      5.39 o 
   2 -14   5     3128.71     3233.19     42.58 o 
   3 -14   5       39.27      101.30      9.11 o 
   4 -14   5      378.79      414.39     20.54 o 
   5 -14   5     4141.10     4276.82     62.18 o 
   6 -14   5      774.51      728.37     36.76 o 
   7 -14   5     1436.01     1371.54     36.10 o 
   8 -14   5      118.00       65.15      9.63 o 
   9 -14   5      217.30      206.74     14.25 o 
  10 -14   5     2606.83     2684.62     49.10 o 
 -16 -13   5        0.60       -0.18      7.41 o 
 -15 -13   5     2760.15     2835.89     49.91 o 
 -14 -13   5       21.21       -1.25      9.06 o 
 -13 -13   5      368.85      331.79     13.99 o 
 -12 -13   5     1081.77     1077.97     22.52 o 
 -11 -13   5     3038.96     2956.99     34.66 o 
 -10 -13   5     2013.19     1996.98     26.47 o 
  -9 -13   5      843.92      916.02     16.36 o 
  -8 -13   5      302.10      301.89      9.77 o 
  -7 -13   5     4495.49     4648.11     49.52 o 
  -6 -13   5      986.14      886.13     21.89 o 
  -5 -13   5       22.40       34.76      6.67 o 
  -4 -13   5      392.27      308.61      9.94 o 
  -3 -13   5      710.91      771.48     15.34 o 
  -2 -13   5     8661.01     8751.65     69.23 o 
  -1 -13   5     4245.37     4349.16     38.59 o 
   0 -13   5     5478.78     5517.29     47.40 o 
   1 -13   5      880.05      797.93     12.89 o 
   2 -13   5      712.74      654.05     17.01 o 
   3 -13   5     1231.74     1278.63     23.04 o 
   4 -13   5        6.11       13.97      9.06 o 
   5 -13   5      561.30      574.42     17.98 o 
   6 -13   5     2039.35     2061.32     37.50 o 
   7 -13   5     2318.65     2287.18     61.48 o 
   8 -13   5     1959.17     1952.44     37.97 o 
   9 -13   5      698.96      651.98     21.76 o 
  10 -13   5      791.88      822.78     24.71 o 
  11 -13   5      130.47      104.38     10.70 o 
 -17 -12   5      381.33      365.48     26.49 o 
 -16 -12   5       50.09       74.82     10.42 o 
 -15 -12   5     3232.64     3203.36     53.67 o 
 -14 -12   5      906.83      924.25     24.97 o 
 -13 -12   5     1812.67     1795.95     35.04 o 
 -12 -12   5     1259.02     1297.35     24.19 o 
 -11 -12   5     1322.34     1370.55     24.38 o 
 -10 -12   5     3056.29     3138.38     35.59 o 
  -9 -12   5       23.04       22.78      4.33 o 
  -8 -12   5        0.68        7.55      4.24 o 
  -7 -12   5    11137.98    10859.98    100.91 o 
  -6 -12   5      723.46      758.73     14.25 o 
  -5 -12   5     2482.65     2504.77     30.11 o 
  -4 -12   5      292.42      334.71      9.62 o 
  -3 -12   5      102.68       81.57      7.96 o 
  -2 -12   5     7992.17     7741.90     61.30 o 
  -1 -12   5     4034.59     3746.41     33.56 o 
   0 -12   5     4273.27     4402.97     38.83 o 
   1 -12   5     1857.80     1884.78     20.95 o 
   2 -12   5      205.30      237.52      8.19 o 
   3 -12   5     4478.38     4368.68     70.98 o 
   4 -12   5      689.93      628.19     15.76 o 
   5 -12   5       55.24       46.49      6.51 o 
   6 -12   5     5949.88     5915.24     63.59 o 
   7 -12   5     1935.00     2096.52     30.66 o 
   8 -12   5     8563.86     8723.47     99.94 o 
   9 -12   5       58.05       52.06      8.03 o 
  10 -12   5      274.66      221.87     13.03 o 
  11 -12   5     2094.94     2212.82     38.56 o 
  12 -12   5      231.94      196.62     16.25 o 
 -17 -11   5      277.09      261.28     41.72 o 
 -16 -11   5       67.11       66.43     12.56 o 
 -15 -11   5     2613.92     2538.20     45.16 o 
 -14 -11   5     1651.41     1562.99     32.27 o 
 -13 -11   5     1315.15     1425.55     30.99 o 
 -12 -11   5      286.69      284.87     11.38 o 
 -11 -11   5      117.23      158.96      8.98 o 
 -10 -11   5      158.63      182.77      6.37 o 
  -9 -11   5       12.76        9.96      3.48 o 
  -8 -11   5        1.16       -5.85      3.18 o 
  -7 -11   5     3669.42     3774.06     48.48 o 
  -6 -11   5     5761.73     5383.28     56.95 o 
  -5 -11   5    16638.17    16243.08    144.98 o 
  -4 -11   5      417.30      483.00     10.81 o 
  -3 -11   5     4711.25     4706.72     48.33 o 
  -2 -11   5     2700.05     2813.10     25.48 o 
  -1 -11   5       61.92       57.29      4.34 o 
   0 -11   5      416.89      448.46      9.20 o 
   1 -11   5      693.34      766.18     12.47 o 
   2 -11   5     2537.04     2523.71     27.34 o 
   3 -11   5     2435.51     2511.25     27.91 o 
   4 -11   5     2161.55     2325.58     29.79 o 
   5 -11   5     5768.66     5507.23     53.76 o 
   6 -11   5     1732.00     1743.40     25.78 o 
   7 -11   5       10.53       40.57      6.06 o 
   8 -11   5     3620.50     3600.83     44.36 o 
   9 -11   5      369.46      379.07     18.13 o 
  10 -11   5      656.40      629.90     19.09 o 
  11 -11   5     1287.68     1196.43     26.70 o 
  12 -11   5      748.22      705.74     22.18 o 
  13 -11   5      173.31      181.46     14.87 o 
 -17 -10   5     1040.94     1132.26     37.08 o 
 -16 -10   5      886.35      926.06     32.41 o 
 -15 -10   5     1993.62     2074.00     39.07 o 
 -14 -10   5     1739.40     1801.13     34.56 o 
 -13 -10   5      338.01      314.29     21.96 o 
 -12 -10   5      999.07      972.04     19.34 o 
 -11 -10   5     6314.72     6276.12     70.39 o 
 -10 -10   5       11.92       29.78      4.87 o 
  -9 -10   5      678.97      750.57     12.64 o 
  -8 -10   5      126.48       92.37      5.21 o 
  -7 -10   5      395.46      342.53      8.75 o 
  -6 -10   5    16609.33    16406.76    145.17 o 
  -5 -10   5     7415.52     6889.97     65.55 o 
  -4 -10   5      992.35     1136.05     18.48 o 
  -3 -10   5       18.51        8.73      3.18 o 
  -2 -10   5      754.87      732.82      9.96 o 
  -1 -10   5     2222.25     2173.39     22.36 o 
   0 -10   5      181.69      152.67      5.64 o 
   1 -10   5      495.23      469.34     12.17 o 
   2 -10   5     7584.94     7727.08     68.35 o 
   3 -10   5       80.05      104.54      5.15 o 
   4 -10   5     2154.87     2233.61     24.03 o 
   5 -10   5     2250.17     2262.43     26.97 o 
   6 -10   5      271.96      245.44     13.41 o 
   7 -10   5      135.66      110.29      7.42 o 
   8 -10   5       42.00       27.09      5.46 o 
   9 -10   5      277.22      238.29     11.01 o 
  10 -10   5        4.69       -1.79      6.02 o 
  11 -10   5      298.87      320.80     14.91 o 
  12 -10   5     2052.88     2115.18     37.07 o 
  13 -10   5      963.01      898.70     27.92 o 
  14 -10   5       83.02       77.13     20.71 o 
 -17  -9   5     1535.11     1463.37     41.93 o 
 -16  -9   5       25.65        8.14      9.65 o 
 -15  -9   5      209.20      214.69     17.17 o 
 -14  -9   5     2819.44     2900.75     46.75 o 
 -13  -9   5      252.91      278.22     12.93 o 
 -12  -9   5      117.40      116.81      8.97 o 
 -11  -9   5     5285.24     5125.13     64.54 o 
 -10  -9   5     4292.62     4393.82     51.04 o 
  -9  -9   5     3226.12     3124.98     50.91 o 
  -8  -9   5      662.41      609.53      9.04 o 
  -7  -9   5      732.64      632.95     11.95 o 
  -6  -9   5    14721.09    14866.67    215.06 o 
  -5  -9   5     3276.45     2948.38    205.84 o 
  -3  -9   5     3062.65     3449.55     63.43 o 
  -2  -9   5     4562.49     4498.57     43.57 o 
  -1  -9   5      587.69      579.22      8.81 o 
   0  -9   5      467.52      448.97      7.37 o 
   1  -9   5     2580.77     2447.40     28.24 o 
   2  -9   5    19475.68    20073.48    162.85 o 
   3  -9   5       57.96       69.11      5.01 o 
   4  -9   5     9078.07     9164.26     68.62 o 
   5  -9   5      512.83      522.74     11.19 o 
   6  -9   5      862.86      818.47     14.62 o 
   7  -9   5      499.17      499.34     15.52 o 
   8  -9   5      142.47      171.94      8.79 o 
   9  -9   5      272.42      328.18     11.65 o 
  10  -9   5     2989.36     3070.26     39.90 o 
  11  -9   5      410.10      381.10     15.24 o 
  12  -9   5     7560.76     7866.23     93.75 o 
  13  -9   5       26.22       43.20      9.61 o 
  14  -9   5      507.35      518.59     29.98 o 
 -18  -8   5      973.97      965.90     35.31 o 
 -17  -8   5      736.97      798.85     31.13 o 
 -16  -8   5      763.39      729.28     27.48 o 
 -15  -8   5      191.31      103.09     13.00 o 
 -14  -8   5       10.12        5.54      6.30 o 
 -13  -8   5       56.67       94.24      9.46 o 
 -12  -8   5      102.74      100.89     11.54 o 
 -11  -8   5      388.00      365.42     11.43 o 
 -10  -8   5    13150.59    13474.78    135.32 o 
  -9  -8   5     7281.08     6954.34     73.40 o 
  -8  -8   5     3347.37     3711.88     42.34 o 
  -7  -8   5      397.23      369.81     11.91 o 
  -6  -8   5      729.85      824.86     15.96 o 
  -5  -8   5      103.09       94.36     10.39 o 
  -4  -8   5       38.45       57.79      7.08 o 
  -3  -8   5    16606.04    15881.10    157.29 o 
  -2  -8   5    15903.04    15737.96    218.97 o 
  -1  -8   5     1308.28     1453.59     13.48 o 
   0  -8   5    22767.21    23407.71    161.02 o 
   1  -8   5     1683.88     1597.79     16.77 o 
   2  -8   5      658.32      592.13     10.01 o 
   3  -8   5     4334.70     4027.92     33.07 o 
   4  -8   5     1113.87     1261.16     14.45 o 
   5  -8   5     1751.55     1735.84     19.72 o 
   6  -8   5     2535.67     2521.25     28.61 o 
   7  -8   5      329.38      379.69     11.19 o 
   8  -8   5     5983.17     6067.60     63.70 o 
   9  -8   5      342.37      305.67     10.68 o 
  10  -8   5       53.95       55.62      7.85 o 
  11  -8   5     1088.16     1058.15     20.92 o 
  12  -8   5     1673.42     1564.56     35.31 o 
  13  -8   5      577.62      500.32     26.73 o 
  14  -8   5       12.50       11.54     11.08 o 
  15  -8   5      177.12      141.65     23.46 o 
 -18  -7   5     1191.09     1131.17     37.60 o 
 -17  -7   5        9.44        2.83      9.71 o 
 -16  -7   5      194.17      155.89     15.15 o 
 -15  -7   5     1384.45     1348.52     36.46 o 
 -14  -7   5      919.26     1007.03     29.77 o 
 -13  -7   5     1098.24      972.36     21.84 o 
 -12  -7   5       96.35       80.54      7.33 o 
 -11  -7   5     1119.43     1098.43     21.50 o 
 -10  -7   5     3355.30     3804.64     44.08 o 
  -9  -7   5      544.56      557.66     11.61 o 
  -8  -7   5     8385.45     8196.30     98.36 o 
  -7  -7   5      964.81      973.67     14.77 o 
  -6  -7   5     1228.16     1255.70     11.79 o 
  -5  -7   5     4638.67     4501.10     34.27 o 
  -4  -7   5     2675.65     2395.17     25.42 o 
  -3  -7   5      153.77      141.66      5.57 o 
  -2  -7   5    10360.73    10364.43    103.11 o 
  -1  -7   5     2286.61     2235.73     18.30 o 
   0  -7   5    20372.22    20285.19    139.58 o 
   1  -7   5     1420.84     1207.27     13.27 o 
   2  -7   5     1740.18     1683.22     25.11 o 
   3  -7   5      286.85      246.29      7.41 o 
   4  -7   5     4323.11     3885.98     34.57 o 
   5  -7   5     6553.43     6275.98     52.43 o 
   6  -7   5     1073.61     1116.71     16.28 o 
   7  -7   5       78.79      110.57      6.68 o 
   8  -7   5     9618.04     9399.66     91.67 o 
   9  -7   5      759.27      760.62     15.87 o 
  10  -7   5       14.83        9.09      4.70 o 
  11  -7   5      884.97      928.31     18.99 o 
  12  -7   5     1060.52     1000.66     23.48 o 
  13  -7   5      549.05      572.56     27.54 o 
  14  -7   5      595.39      594.33     28.50 o 
  15  -7   5      570.47      595.09     30.32 o 
 -18  -6   5      535.33      440.43     27.93 o 
 -17  -6   5       55.61       50.77     11.80 o 
 -16  -6   5       82.97       63.91     11.38 o 
 -15  -6   5       69.15       56.20     10.47 o 
 -14  -6   5     3163.92     3177.64     61.82 o 
 -13  -6   5      924.27     1006.19     22.15 o 
 -12  -6   5       69.79      103.68     10.57 o 
 -11  -6   5     1545.62     1467.19     25.35 o 
 -10  -6   5     1356.25     1447.20     19.14 o 
  -9  -6   5      285.51      227.81      6.81 o 
  -8  -6   5     3793.80     3771.66     37.78 o 
  -7  -6   5     3494.18     3275.90     32.87 o 
  -6  -6   5      569.50      502.79      7.81 o 
  -5  -6   5      432.92      660.71      7.05 o 
  -4  -6   5      964.32     1180.42     11.66 o 
  -3  -6   5    18871.53    19373.89    155.32 o 
  -2  -6   5    12527.74    11698.35    174.52 o 
  -1  -6   5     9634.51     9460.37     76.81 o 
   0  -6   5    19447.04    19108.88    139.38 o 
   1  -6   5     5551.66     5997.79     51.09 o 
   2  -6   5       66.88      136.10      9.09 o 
   3  -6   5       11.42       35.29      2.83 o 
   4  -6   5     1903.95     1892.76     25.90 o 
   5  -6   5       60.87       50.09      3.34 o 
   6  -6   5     1461.38     1510.30     16.33 o 
   7  -6   5     3313.02     3393.22     32.33 o 
   8  -6   5     9954.36     9891.36     86.11 o 
   9  -6   5     3886.95     3936.37     41.40 o 
  10  -6   5      333.08      330.69     10.11 o 
  11  -6   5      697.65      604.81     13.69 o 
  12  -6   5      118.95      147.42     10.46 o 
  13  -6   5     2253.43     2376.90     54.79 o 
  14  -6   5      700.24      682.33     29.57 o 
  15  -6   5     1062.52     1056.06     59.70 o 
  16  -6   5     3163.57     3157.33     97.33 o 
 -18  -5   5      401.34      368.04     32.53 o 
 -17  -5   5       29.24       57.84     12.07 o 
 -16  -5   5      151.42      135.00     14.23 o 
 -15  -5   5       73.86       62.41     10.69 o 
 -14  -5   5    11161.59    10884.29    211.82 o 
 -13  -5   5     1147.91     1239.70     27.32 o 
 -12  -5   5     2979.08     2929.06     38.47 o 
 -11  -5   5       53.86       29.36      4.41 o 
 -10  -5   5     1207.51     1106.73     27.38 o 
  -9  -5   5      190.66      240.39      7.76 o 
  -8  -5   5     2164.63     2134.42     24.08 o 
  -7  -5   5      952.99     1067.95     12.22 o 
  -6  -5   5     9217.39     9302.28     82.42 o 
  -5  -5   5     4516.96     4382.75     44.16 o 
  -4  -5   5    32798.05    31935.59    236.29 o 
  -3  -5   5     3168.16     3443.11     33.53 o 
  -2  -5   5     7430.20     7530.95     77.02 o 
  -1  -5   5       33.13      188.77     12.09 o 
   0  -5   5     9204.35     8179.43     61.96 o 
   1  -5   5    11783.55    11295.08     88.47 o 
   2  -5   5     4417.42     4054.64     36.58 o 
   3  -5   5      201.23      285.46      5.80 o 
   4  -5   5    16233.69    17272.22    190.72 o 
   5  -5   5      636.67      602.71      8.65 o 
   6  -5   5     1663.27     1887.39     25.72 o 
   7  -5   5      422.50      401.54      8.52 o 
   8  -5   5     1792.82     1868.29     22.75 o 
   9  -5   5     4673.50     4646.88     45.62 o 
  10  -5   5      856.79      881.54     14.30 o 
  11  -5   5     1696.26     1680.48     21.53 o 
  12  -5   5       63.19       41.79      5.95 o 
  13  -5   5      349.74      267.42     13.53 o 
  14  -5   5      667.81      816.20     25.97 o 
  15  -5   5     1220.37     1149.04     66.62 o 
  16  -5   5      124.44      108.79     29.67 o 
 -18  -4   5     1694.47     1746.05     40.93 o 
 -17  -4   5      127.20      145.34     13.76 o 
 -16  -4   5      829.61      853.50     29.56 o 
 -15  -4   5      277.44      269.71     14.99 o 
 -14  -4   5     2770.81     2763.30     63.15 o 
 -13  -4   5     1393.97     1346.89     34.33 o 
 -12  -4   5     1108.61     1068.91     23.78 o 
 -11  -4   5      580.05      591.75     12.90 o 
 -10  -4   5     3646.17     3744.29     43.95 o 
  -9  -4   5      499.71      462.19      9.87 o 
  -8  -4   5     2059.08     1992.30     18.01 o 
  -7  -4   5     2632.02     2616.47     24.05 o 
  -6  -4   5     7405.20     7148.95     76.03 o 
  -5  -4   5     8994.79     9661.06    119.09 o 
  -4  -4   5    22828.91    22687.80    267.91 o 
  -3  -4   5     1524.35     1326.77     20.39 o 
  -2  -4   5      414.27      428.51      6.40 o 
  -1  -4   5     3620.51     3404.15     42.07 o 
   0  -4   5      643.99     1219.31     16.32 o 
   1  -4   5      407.34     1030.69     11.85 o 
   2  -4   5      657.81      922.28     11.30 o 
   3  -4   5    12505.57    13113.71    106.13 o 
   4  -4   5    29030.04    27052.69    214.45 o 
   5  -4   5     5891.48     5416.75     48.50 o 
   6  -4   5        1.97       13.96      2.72 o 
   7  -4   5     1915.89     2091.40     20.31 o 
   8  -4   5     5074.47     4825.88     42.46 o 
   9  -4   5     6254.08     6297.36     53.87 o 
  10  -4   5      363.10      444.29     10.07 o 
  11  -4   5       52.15       71.47     10.10 o 
  12  -4   5     2864.41     2853.64     33.84 o 
  13  -4   5      601.12      603.42     16.24 o 
  14  -4   5     1894.89     1809.45     29.77 o 
  15  -4   5      824.69      867.61     22.76 o 
  16  -4   5        2.16       -1.27     10.20 o 
  17  -4   5     2914.25     3130.09     95.36 o 
 -18  -3   5     2838.09     2664.09     52.91 o 
 -17  -3   5     1483.91     1581.03     37.57 o 
 -16  -3   5      802.95      812.53     22.55 o 
 -15  -3   5      749.80      700.92     22.03 o 
 -14  -3   5      485.78      422.86     33.54 o 
 -13  -3   5       24.44       39.94      9.42 o 
 -12  -3   5       67.48       66.83      7.65 o 
 -11  -3   5     3443.08     3414.86     54.89 o 
 -10  -3   5      384.58      391.73     15.34 o 
  -9  -3   5       50.46       48.47      9.44 o 
  -8  -3   5    14436.21    14837.48    123.97 o 
  -7  -3   5      534.94      541.91     10.41 o 
  -6  -3   5     8393.02     8689.85     90.88 o 
  -5  -3   5     6947.72     7091.24    108.26 o 
  -4  -3   5     1688.02     1685.30     25.93 o 
  -3  -3   5    22568.68    24328.96    290.01 o 
  -2  -3   5     4935.30     4633.76     58.88 o 
  -1  -3   5      397.45      242.93      7.52 o 
   0  -3   5      255.11      300.76      6.79 o 
   2  -3   5     1823.18     1303.64     65.36 o 
   3  -3   5    20535.17    21228.73    219.10 o 
   4  -3   5     5092.65     4641.96     49.88 o 
   5  -3   5    26172.45    25975.39    254.49 o 
   6  -3   5      848.67      654.95      9.42 o 
   7  -3   5      679.03      668.19     11.27 o 
   8  -3   5     1902.82     1709.34     19.18 o 
   9  -3   5     2026.93     2175.48     24.83 o 
  10  -3   5     1342.11     1353.76     17.54 o 
  11  -3   5     5283.03     5205.39     47.31 o 
  12  -3   5     3313.55     3434.73     38.28 o 
  13  -3   5     3778.98     4012.35     60.94 o 
  14  -3   5      885.13      840.74     19.25 o 
  15  -3   5       29.25       41.63      7.25 o 
  16  -3   5        7.00       -1.45      8.85 o 
  17  -3   5      631.32      560.47     29.34 o 
 -17  -2   5       12.25       31.22      9.38 o 
 -16  -2   5     3098.77     3045.37     48.48 o 
 -15  -2   5      199.96      189.54     11.87 o 
 -14  -2   5      157.36      169.82     12.26 o 
 -13  -2   5       22.89       23.08      6.91 o 
 -12  -2   5     2058.90     2131.21     37.26 o 
 -11  -2   5       14.51       30.07      7.77 o 
 -10  -2   5     3795.96     3955.87     55.93 o 
  -9  -2   5     1780.72     1947.50     25.31 o 
  -8  -2   5    31340.62    30772.93    264.95 o 
  -7  -2   5      857.68      768.09     14.82 o 
  -6  -2   5      443.91      506.96     25.59 o 
  -5  -2   5     8050.66     7563.58    118.32 o 
  -4  -2   5     1209.96      817.34     27.21 o 
  -3  -2   5     3952.89     4313.10    168.12 o 
  -2  -2   5     9191.79    10594.88    128.81 o 
  -1  -2   5      840.54     1518.22     21.69 o 
   0  -2   5   121949.04   116264.84   2435.63 o 
   1  -2   5    20393.69    18666.39    255.75 o 
   3  -2   5     2615.38     2736.46     30.22 o 
   4  -2   5      111.67      139.00      5.74 o 
   5  -2   5     5456.67     6241.59     53.45 o 
   6  -2   5      121.18      156.39      5.46 o 
   7  -2   5      194.08      230.72      5.47 o 
   8  -2   5     2013.73     1999.93     43.02 o 
   9  -2   5     1035.14     1069.30     14.56 o 
  10  -2   5     3846.02     3769.38     35.57 o 
  11  -2   5     2287.96     2317.41     28.21 o 
  12  -2   5      884.63      840.41     17.68 o 
  13  -2   5     5264.71     5108.62     58.48 o 
  14  -2   5      601.22      607.88     16.24 o 
  15  -2   5      151.21      145.42      9.60 o 
  16  -2   5      215.85      183.29     11.76 o 
  17  -2   5       24.15       -8.42      8.18 o 
  18  -2   5      525.01      514.31     34.49 o 
 -17  -1   5     1371.42     1453.92     32.36 o 
 -16  -1   5       83.65       61.29      9.49 o 
 -15  -1   5      169.01      151.72     11.00 o 
 -14  -1   5       25.65       11.50      5.99 o 
 -13  -1   5      154.86      110.35      9.18 o 
 -12  -1   5     4448.64     4545.38     66.27 o 
 -11  -1   5     3711.49     3773.06     55.50 o 
 -10  -1   5       82.56       63.76      6.40 o 
  -9  -1   5      334.45      275.41     10.10 o 
  -8  -1   5       52.63       88.11     12.41 o 
  -7  -1   5     9787.59    10280.42    161.46 o 
  -6  -1   5      565.29      612.49     18.61 o 
  -5  -1   5      242.36      214.76     10.31 o 
  -4  -1   5      129.60       31.62      6.20 o 
  -3  -1   5    25520.22    21211.56   2330.05 o 
  -2  -1   5      200.06      615.16     11.85 o 
  -1  -1   5     6804.22     6047.90     75.04 o 
   0  -1   5    33617.24    39182.02    832.44 o 
   1  -1   5    37617.49    45084.17    945.77 o 
   3  -1   5     5011.70     4646.86    142.58 o 
   4  -1   5     4455.13     4218.10     36.48 o 
   5  -1   5    12287.21    12113.00     98.68 o 
   6  -1   5     1601.28     1547.54     17.16 o 
   7  -1   5     8340.23     8494.94     67.14 o 
   8  -1   5     3762.73     3444.23     33.16 o 
   9  -1   5     4847.81     4530.24     48.64 o 
  10  -1   5      416.31      539.55     10.19 o 
  11  -1   5     2994.23     2804.74     31.48 o 
  12  -1   5     2030.16     1967.67     28.50 o 
  13  -1   5     2571.00     2438.77     36.12 o 
  14  -1   5     1220.63     1236.34     23.05 o 
  15  -1   5      481.66      472.61     14.69 o 
  16  -1   5        0.72        9.23      5.63 o 
  17  -1   5     1445.96     1542.73     28.84 o 
  18  -1   5     1339.66     1301.20     38.97 o 
 -17   0   5      412.68      296.19     21.21 o 
 -16   0   5       90.65      114.27     11.15 o 
 -15   0   5        0.54       -4.29      9.15 o 
 -14   0   5      435.51      424.94     15.51 o 
 -13   0   5      396.74      428.98     15.32 o 
 -12   0   5     6650.17     6470.36     89.77 o 
 -11   0   5     1293.85     1342.07     31.59 o 
 -10   0   5     1252.99     1207.57     24.67 o 
  -9   0   5     5326.17     5101.05     68.45 o 
  -8   0   5     3335.23     3075.77     43.56 o 
  -7   0   5     3919.25     3969.14     37.57 o 
  -6   0   5      426.57      411.97     15.17 o 
  -5   0   5      338.64      268.00     12.02 o 
  -4   0   5    30027.71    30438.67    442.24 o 
  -2   0   5    10123.19     8838.17    132.51 o 
  -1   0   5    27113.06    30117.71    309.43 o 
   0   0   5      953.12      995.52     23.45 o 
   1   0   5    39383.98    40740.88    861.78 o 
   2   0   5      381.80       62.63      4.53 o 
   3   0   5       35.90       52.70      7.93 o 
   4   0   5     5913.28     5048.83     61.56 o 
   5   0   5    12773.81    11218.09    125.81 o 
   6   0   5      169.73      395.14     11.72 o 
   7   0   5    16936.30    16722.88    145.94 o 
   8   0   5     5193.27     5483.76     52.94 o 
   9   0   5     9650.69    10347.30     94.34 o 
  10   0   5     1145.87     1196.40     22.11 o 
  11   0   5      172.71      149.68     10.56 o 
  12   0   5      371.02      425.85     12.21 o 
  13   0   5        6.80       -8.91      4.46 o 
  14   0   5     1639.53     1663.17     27.03 o 
  15   0   5      289.47      289.93     13.28 o 
  16   0   5        0.12       12.74      5.62 o 
  17   0   5     2184.61     2283.81     36.20 o 
  18   0   5       86.39       93.80     25.28 o 
 -17   1   5      207.49      179.06     14.08 o 
 -16   1   5       34.17        5.61      8.20 o 
 -15   1   5      277.84      315.11     25.47 o 
 -14   1   5     1069.24     1035.00     24.26 o 
 -13   1   5     3685.01     3690.86     52.44 o 
 -12   1   5     1722.11     1720.79     30.34 o 
 -11   1   5     5127.24     5135.96     64.01 o 
 -10   1   5      458.90      444.75     12.68 o 
  -9   1   5      986.39      965.24     18.31 o 
  -8   1   5      542.49      523.39     12.20 o 
  -7   1   5    10658.38     9890.02     93.12 o 
  -6   1   5      103.28      124.76      5.04 o 
  -5   1   5    18059.03    17202.23    208.35 o 
  -4   1   5    14648.54    15939.46    192.27 o 
  -3   1   5    16575.42    17711.42    260.93 o 
  -2   1   5    11300.59    12421.24    179.52 o 
  -1   1   5     5127.13     4164.44     46.40 o 
   0   1   5        0.58       20.12      3.19 o 
   1   1   5    56907.52    59435.29   1271.39 o 
   2   1   5     4325.53     2462.56     48.99 o 
   3   1   5      200.66      348.01     12.13 o 
   4   1   5    22443.21    22590.76    304.05 o 
   5   1   5    23096.77    24081.32   1033.63 o 
   6   1   5     5941.68     4818.37     42.37 o 
   7   1   5     2035.78     2182.00     22.61 o 
   8   1   5      423.39      489.71      9.28 o 
   9   1   5    18116.85    18271.95    148.58 o 
  10   1   5      601.64      702.20     12.43 o 
  11   1   5     2422.80     2454.58     33.09 o 
  12   1   5     1822.65     1920.78     30.57 o 
  13   1   5     6874.65     7022.35     82.64 o 
  14   1   5      600.42      570.78     17.86 o 
  15   1   5      299.34      298.11     13.70 o 
  16   1   5        0.23        5.56      5.35 o 
  17   1   5     3671.53     3682.04     49.20 o 
  18   1   5      112.97      118.66     10.65 o 
 -17   2   5      221.96      207.01     16.71 o 
 -16   2   5     2742.13     2620.34     45.59 o 
 -15   2   5      105.18      113.06     10.50 o 
 -14   2   5      836.93      920.53     27.35 o 
 -13   2   5     3847.51     3817.23     54.02 o 
 -12   2   5      122.89      129.72      9.68 o 
 -11   2   5     1616.71     1657.79     37.28 o 
 -10   2   5        0.23        2.26      7.63 o 
  -9   2   5      786.63      703.58     15.79 o 
  -8   2   5     1202.74     1300.58     28.00 o 
  -7   2   5      387.31      271.21     13.01 o 
  -6   2   5     5119.00     4860.48     47.77 o 
  -5   2   5     8089.70     8272.99     76.05 o 
  -4   2   5     3172.43     3404.15     48.56 o 
  -3   2   5     8448.32     7733.03     97.19 o 
  -2   2   5     2036.82     2594.16     61.71 o 
  -1   2   5      418.11      192.47      6.26 o 
   1   2   5     3231.89     2454.61     57.87 o 
   3   2   5      814.26      743.66     14.19 o 
   4   2   5     6906.77     8232.72     92.30 o 
   5   2   5     4188.74     4752.14     59.42 o 
   6   2   5       70.08       56.27      3.55 o 
   7   2   5     3407.10     3498.68     32.86 o 
   8   2   5     2125.71     2080.70     23.69 o 
   9   2   5     4680.95     4259.17     40.31 o 
  10   2   5     6301.77     5925.85     54.17 o 
  11   2   5     1693.71     1706.24     23.80 o 
  12   2   5      281.59      270.47     10.88 o 
  13   2   5     5402.72     5494.29     67.59 o 
  14   2   5      399.69      456.69     19.39 o 
  15   2   5       78.37       77.34      8.49 o 
  16   2   5      807.62      855.30     24.77 o 
  17   2   5     1880.62     1801.52     36.79 o 
  18   2   5     2127.76     2293.27     44.43 o 
 -16   3   5     2968.66     3161.46     52.33 o 
 -15   3   5      494.55      618.65     20.61 o 
 -14   3   5      165.17      134.49     10.99 o 
 -13   3   5     2302.57     2177.37     37.49 o 
 -12   3   5       16.21       35.95      6.89 o 
 -11   3   5     1869.44     1886.84     31.76 o 
 -10   3   5      460.32      473.37     14.02 o 
  -9   3   5     3204.99     3261.82     36.47 o 
  -8   3   5     3610.00     3327.26     32.27 o 
  -7   3   5     3784.32     3546.83     34.41 o 
  -6   3   5     1478.03     1839.76     19.18 o 
  -5   3   5    13260.04    12533.75    131.07 o 
  -4   3   5      268.59      332.64     11.33 o 
  -3   3   5    26666.11    24805.44    284.03 o 
  -2   3   5     2700.85     2946.32     66.40 o 
  -1   3   5     3674.01     1890.13     51.75 o 
   0   3   5     2602.32     3920.41    117.34 o 
   3   3   5      757.54      781.49     15.19 o 
   4   3   5     3028.38     3488.52     95.24 o 
   5   3   5    40044.10    39454.05    451.63 o 
   6   3   5     3427.05     4396.11     43.21 o 
   7   3   5     8311.32     7951.70     74.38 o 
   8   3   5      328.03      282.47      7.65 o 
   9   3   5        2.80        3.16      2.96 o 
  10   3   5     2740.62     2666.93     28.49 o 
  11   3   5       63.24       88.36      5.93 o 
  12   3   5      211.72      188.52      9.52 o 
  13   3   5     6783.62     6718.17     79.40 o 
  14   3   5      448.40      483.75     16.13 o 
  15   3   5     2957.88     2848.19     43.17 o 
  16   3   5        0.88       -4.68      5.68 o 
  17   3   5      109.68       70.98      9.38 o 
  18   3   5      719.62      780.52     20.63 o 
  19   3   5      276.11      214.60     14.19 o 
 -16   4   5      240.56      241.02     17.77 o 
 -15   4   5     1693.17     1626.46     34.08 o 
 -14   4   5      499.90      500.78     18.11 o 
 -13   4   5       76.31      108.37     15.74 o 
 -12   4   5      479.97      607.83     18.16 o 
 -11   4   5      122.45       84.37      5.52 o 
 -10   4   5       38.48       38.91      4.40 o 
  -9   4   5    13679.81    13594.07    128.34 o 
  -8   4   5     4670.63     4827.96     50.97 o 
  -7   4   5    10657.16    10552.94    184.28 o 
  -6   4   5      164.79      135.90     21.87 o 
  -5   4   5      490.12      991.54     15.30 o 
  -4   4   5     7161.63     7783.05     80.28 o 
  -3   4   5       48.31       46.10      3.02 o 
  -2   4   5     7444.56     8171.93    100.27 o 
  -1   4   5     5863.87     5965.83     94.25 o 
   0   4   5     1143.23     1092.52     15.93 o 
   3   4   5      416.47      287.11      9.05 o 
   4   4   5    18562.11    20564.01    235.28 o 
   5   4   5     2542.22     2070.73     25.11 o 
   6   4   5     4603.90     4223.12     47.64 o 
   7   4   5       79.48       88.53      7.82 o 
   8   4   5      124.89      165.13      7.01 o 
   9   4   5     2594.21     2641.03     27.63 o 
  10   4   5     2790.64     2976.36     30.95 o 
  11   4   5      295.08      307.56      9.55 o 
  12   4   5      196.70      225.27     10.25 o 
  13   4   5     2111.45     2082.78     33.13 o 
  14   4   5     3809.93     3962.05     53.28 o 
  15   4   5     2887.92     2883.84     43.42 o 
  16   4   5      631.97      656.27     27.08 o 
  17   4   5      153.85      145.50     11.31 o 
  18   4   5      417.68      385.93     16.79 o 
  19   4   5     1571.24     1735.55     38.47 o 
 -16   5   5       33.28       39.25     11.91 o 
 -15   5   5     2390.15     2257.90     42.29 o 
 -14   5   5       53.65       59.70      9.82 o 
 -13   5   5      262.67      264.26     14.24 o 
 -12   5   5     2250.91     2333.85     31.01 o 
 -11   5   5     2589.14     2738.70     34.98 o 
 -10   5   5     1430.58     1344.73     21.02 o 
  -9   5   5     4597.53     4597.85     50.53 o 
  -8   5   5      277.67      254.92      9.01 o 
  -7   5   5     7780.41     8067.54     79.44 o 
  -6   5   5       14.69       -0.20      1.26 o 
  -5   5   5       81.38      112.14      8.57 o 
  -4   5   5        9.92       32.24      3.99 o 
  -3   5   5     4967.06     5626.04     93.51 o 
  -2   5   5     6117.04     5958.43    404.62 o 
  -1   5   5     5410.36     5054.34     65.06 o 
   0   5   5     1249.99     1334.65     16.13 o 
   1   5   5     8715.55     7744.80    194.27 o 
   2   5   5     1633.52     1942.93     32.42 o 
   3   5   5      300.09      766.32     13.22 o 
   4   5   5        7.92       43.44      4.16 o 
   5   5   5       40.48       52.21      3.94 o 
   6   5   5      448.55      528.17      9.37 o 
   7   5   5       63.04       88.24      5.35 o 
   8   5   5       48.46       31.14      4.01 o 
   9   5   5     7147.72     7377.75     71.68 o 
  10   5   5       18.01       18.04      4.21 o 
  11   5   5       58.36       59.33      5.36 o 
  12   5   5     1735.20     1768.50     28.75 o 
  13   5   5      736.59      764.05     29.35 o 
  14   5   5     3180.17     3199.52     45.62 o 
  15   5   5       47.30       33.08      7.38 o 
  16   5   5      727.74      722.16     20.35 o 
  17   5   5      988.61      895.49     23.00 o 
  18   5   5       14.48       -6.21      7.22 o 
  19   5   5      478.21      473.98     18.53 o 
 -15   6   5     1297.18     1305.58     35.99 o 
 -14   6   5      227.14      196.82     13.89 o 
 -13   6   5     1674.75     1497.15     38.19 o 
 -12   6   5     3544.00     3654.65     44.65 o 
 -11   6   5      707.09      745.68     15.86 o 
 -10   6   5      160.85      137.74      7.83 o 
  -9   6   5      112.05      101.41      6.52 o 
  -8   6   5     3572.14     3307.02     39.11 o 
  -7   6   5    12047.93    11618.54    111.27 o 
  -6   6   5     1220.79     1028.56    100.62 o 
  -4   6   5     1548.13     1675.92     41.67 o 
  -3   6   5    15214.67    13154.62    134.58 o 
  -2   6   5      563.46      953.02     12.25 o 
  -1   6   5      253.48      214.85      5.80 o 
   0   6   5     1214.86     1219.14     15.69 o 
   1   6   5    11974.64    10832.07    114.83 o 
   2   6   5     3891.15     4063.68     36.73 o 
   3   6   5     6163.69     6037.88     62.00 o 
   4   6   5      294.80      506.31      8.62 o 
   5   6   5      767.58      988.17     19.17 o 
   6   6   5     2386.95     2646.74     35.37 o 
   7   6   5      190.54      205.77      8.16 o 
   8   6   5      233.31      246.65      7.60 o 
   9   6   5    10037.58     9801.14     92.48 o 
  10   6   5    11097.47    11165.82    105.06 o 
  11   6   5     5304.04     5522.55     65.40 o 
  12   6   5      795.63      886.93     19.19 o 
  13   6   5       24.03       21.81      6.54 o 
  14   6   5     2402.36     2226.22     35.58 o 
  15   6   5      859.37      955.42     22.07 o 
  16   6   5      263.05      213.94     12.52 o 
  17   6   5     3333.33     3408.45     50.74 o 
  18   6   5       44.53       32.35      8.89 o 
  19   6   5     1474.47     1473.07     31.38 o 
 -15   7   5        4.22        2.50     10.93 o 
 -14   7   5       23.32       14.19      9.43 o 
 -13   7   5     5045.28     5119.86     78.30 o 
 -12   7   5      198.26      195.66     10.89 o 
 -11   7   5     1748.55     1669.49     28.89 o 
 -10   7   5      118.44      114.62      8.22 o 
  -9   7   5      324.61      358.25     12.11 o 
  -8   7   5     1504.25     1486.12     25.06 o 
  -7   7   5       43.08       35.51      5.96 o 
  -6   7   5     1070.68      924.14     20.12 o 
  -3   7   5     5839.31     5654.57     63.26 o 
  -2   7   5      125.54       60.22      3.57 o 
  -1   7   5     3264.80     2443.19     33.51 o 
   0   7   5      624.78      539.34      7.98 o 
   1   7   5      404.60      459.15     15.89 o 
   2   7   5    11737.09    12264.65    102.07 o 
   3   7   5       19.98       54.26      2.82 o 
   4   7   5      501.03      372.02      9.51 o 
   5   7   5    20820.85    20780.87    183.64 o 
   6   7   5     1137.81     1104.02     15.38 o 
   7   7   5      690.75      715.62     11.09 o 
   8   7   5        4.77        8.77      3.15 o 
   9   7   5      390.56      451.53     11.43 o 
  10   7   5     5494.17     5440.24     56.21 o 
  11   7   5      471.13      465.00     13.50 o 
  12   7   5     6671.36     6673.86     77.78 o 
  13   7   5      871.95      840.00     19.41 o 
  14   7   5      125.29      114.27      9.29 o 
  15   7   5      113.15       82.09      8.51 o 
  16   7   5       81.12       83.28      9.13 o 
  17   7   5      235.38      234.36     13.54 o 
  18   7   5     2177.20     2325.58     40.29 o 
  19   7   5       46.91       46.13     14.55 o 
 -14   8   5        2.82       -1.14      8.92 o 
 -13   8   5      278.00      278.84     12.52 o 
 -12   8   5     4430.99     4516.31     59.96 o 
 -11   8   5     5476.11     5563.21     69.91 o 
 -10   8   5      437.72      437.10     14.75 o 
  -9   8   5      361.47      395.73     13.35 o 
  -8   8   5       28.16       13.21      6.04 o 
  -7   8   5     3099.55     2923.87     40.21 o 
  -6   8   5     1375.14     1036.68     21.12 o 
  -5   8   5     1445.72     1696.09     29.51 o 
  -4   8   5     2704.91     2920.54     66.47 o 
  -3   8   5     1416.25     1372.66     19.13 o 
  -2   8   5     2747.12     2937.24     28.64 o 
  -1   8   5     7126.12     7301.38     62.45 o 
   0   8   5     2090.11     1700.34     18.33 o 
   1   8   5      638.78      564.82      8.44 o 
   2   8   5      584.53      510.85      7.42 o 
   3   8   5     6278.40     6747.02     53.47 o 
   4   8   5       29.76       52.24      6.46 o 
   5   8   5     9591.16     9213.33     67.15 o 
   6   8   5      377.33      392.08      9.80 o 
   7   8   5     9053.44     9214.39     78.09 o 
   8   8   5     1078.75     1246.60     18.32 o 
   9   8   5        0.08       -2.47      3.32 o 
  10   8   5     7403.13     7516.27     74.26 o 
  11   8   5     3762.78     3752.67     48.31 o 
  12   8   5      996.37      973.55     20.38 o 
  13   8   5     4610.82     4652.90     59.28 o 
  14   8   5        5.93       13.70      6.69 o 
  15   8   5      430.22      370.34     14.58 o 
  16   8   5        3.93      -13.35      7.45 o 
  17   8   5      232.14      220.61     14.64 o 
  18   8   5     2805.47     2759.49     50.44 o 
  19   8   5       35.00       40.90     13.63 o 
 -14   9   5       30.84       39.23     12.71 o 
 -13   9   5       32.85       43.15      7.54 o 
 -12   9   5     2580.05     2529.14     61.85 o 
 -11   9   5      375.18      448.88     16.10 o 
 -10   9   5     2459.23     2544.15     39.55 o 
  -9   9   5      811.81      713.66     18.61 o 
  -8   9   5        9.51       -3.22      4.60 o 
  -7   9   5      263.50      272.11     11.39 o 
  -6   9   5      245.87      299.59     11.32 o 
  -5   9   5      276.34      285.14     10.64 o 
  -4   9   5    11897.55    11609.21    171.25 o 
  -3   9   5      196.35      217.29      7.47 o 
  -2   9   5    12156.34    11810.60    106.28 o 
  -1   9   5      867.91      896.80     12.60 o 
   0   9   5     1072.97      896.81     11.97 o 
   1   9   5     1786.83     1683.50     16.49 o 
   2   9   5       53.41       67.06      3.07 o 
   3   9   5     1023.03     1295.29     14.50 o 
   4   9   5      338.14      373.39      7.16 o 
   5   9   5        4.84       15.47      2.40 o 
   6   9   5    15871.14    16045.38    113.32 o 
   7   9   5     7791.66     7969.43     59.78 o 
   8   9   5     6330.85     6091.93     61.09 o 
   9   9   5        0.66        5.42      3.39 o 
  10   9   5      853.08      870.92     15.83 o 
  11   9   5        1.16       10.77      4.76 o 
  12   9   5      384.74      331.21     12.36 o 
  13   9   5     4556.75     4470.29     57.66 o 
  14   9   5     3380.08     3219.04     46.19 o 
  15   9   5      100.16      154.60     11.95 o 
  16   9   5     4687.89     5091.46     75.83 o 
  17   9   5      200.40      164.34     13.21 o 
  18   9   5      482.09      472.27     19.91 o 
  19   9   5      161.76      153.44     16.27 o 
 -13  10   5      373.04      402.00     16.91 o 
 -12  10   5      244.20      216.89     12.46 o 
 -11  10   5      269.24      288.45     14.71 o 
 -10  10   5      357.35      294.56     13.65 o 
  -9  10   5     1329.95     1310.14     26.37 o 
  -8  10   5      407.75      464.95     15.25 o 
  -7  10   5     8158.97     7889.58     91.42 o 
  -6  10   5     2132.37     2264.78     34.70 o 
  -5  10   5     3871.60     4145.15     52.95 o 
  -4  10   5     3879.89     3672.36     40.01 o 
  -3  10   5      135.00      132.93      6.39 o 
  -2  10   5     6217.73     6584.48     63.39 o 
  -1  10   5      618.24      641.93     12.63 o 
   0  10   5     1509.47     1339.36     17.07 o 
   1  10   5     5639.90     5668.67     44.38 o 
   2  10   5      177.85      203.17      5.57 o 
   3  10   5     1100.44     1160.89     14.19 o 
   4  10   5      700.54      579.42      8.75 o 
   5  10   5        1.00        5.39      2.19 o 
   6  10   5     4661.73     4903.65     39.40 o 
   7  10   5       68.16       81.92      6.05 o 
   8  10   5       54.50       56.06      4.99 o 
   9  10   5      912.13      927.29     16.13 o 
  10  10   5      193.00      215.41      9.97 o 
  11  10   5       21.21       14.30      5.19 o 
  12  10   5        8.06       15.42      5.49 o 
  13  10   5       49.08       49.00      8.05 o 
  14  10   5     3612.90     3618.50     57.45 o 
  15  10   5       47.87       57.49      9.15 o 
  16  10   5     3116.22     3073.06     53.07 o 
  17  10   5       75.66       52.59      9.50 o 
  18  10   5      422.57      426.16     21.65 o 
  19  10   5       86.94       90.40     11.56 o 
 -13  11   5       17.39       17.02      8.43 o 
 -12  11   5      634.14      560.78     18.81 o 
 -11  11   5     1468.75     1380.87     28.93 o 
 -10  11   5      743.32      737.01     20.72 o 
  -9  11   5     1004.64      998.28     23.16 o 
  -8  11   5      161.91      153.00     10.67 o 
  -7  11   5     3554.15     3610.53     50.27 o 
  -6  11   5    12874.21    12539.42    136.74 o 
  -5  11   5     3298.83     3266.95     45.22 o 
  -4  11   5     3481.01     3628.60     40.49 o 
  -3  11   5      831.58      837.91     14.89 o 
  -2  11   5     6766.01     6621.75     59.78 o 
  -1  11   5      125.58      164.38      6.00 o 
   0  11   5      434.44      431.53      9.09 o 
   1  11   5     3905.92     3781.13     35.78 o 
   2  11   5     8922.97     8831.65     62.68 o 
   3  11   5     2864.64     2638.17     24.13 o 
   4  11   5      603.08      624.75      9.82 o 
   5  11   5        1.11        1.32      2.17 o 
   6  11   5     5448.11     5541.49     44.19 o 
   7  11   5       33.34       29.52      3.49 o 
   8  11   5     3715.61     3766.44     34.62 o 
   9  11   5     1695.34     1819.13     22.83 o 
  10  11   5       34.16       36.38      6.27 o 
  11  11   5      745.46      766.02     32.91 o 
  12  11   5     4183.65     4374.89     64.68 o 
  13  11   5     2415.71     2443.05     45.25 o 
  14  11   5     2934.40     3057.37     55.55 o 
  15  11   5      277.18      325.74     16.61 o 
  16  11   5     3600.48     3493.22     63.65 o 
  17  11   5      223.87      168.01     13.49 o 
  18  11   5      196.86      178.69     14.13 o 
 -12  12   5       10.86       -1.84      7.56 o 
 -11  12   5     3422.09     3541.20     53.63 o 
 -10  12   5       14.12       30.64      8.15 o 
  -9  12   5      802.20      833.22     24.19 o 
  -8  12   5     2221.46     2069.36     35.72 o 
  -7  12   5      471.27      513.66     16.81 o 
  -6  12   5     8693.88     8695.92    100.73 o 
  -5  12   5        0.83        4.70      5.92 o 
  -4  12   5      586.21      486.17     14.71 o 
  -3  12   5     1803.11     1625.55     24.89 o 
  -2  12   5     1037.64     1069.64     15.97 o 
  -1  12   5      208.88      184.50      7.12 o 
   0  12   5     2062.10     2010.24     20.57 o 
   1  12   5      250.88      263.51      6.86 o 
   2  12   5    11895.55    11980.33     88.05 o 
   3  12   5      430.88      453.72      8.57 o 
   4  12   5     4878.73     4913.39     43.21 o 
   5  12   5     2057.16     2210.05     21.69 o 
   6  12   5      956.99     1008.23     11.75 o 
   7  12   5     2730.13     2673.64     28.94 o 
   8  12   5        0.21       19.25      7.17 o 
   9  12   5      405.23      457.03     12.41 o 
  10  12   5     4285.31     4319.20     47.99 o 
  11  12   5      271.68      317.85     14.92 o 
  12  12   5     5838.54     5613.43     79.29 o 
  13  12   5       11.10        0.39      6.43 o 
  14  12   5      128.66      105.27     10.83 o 
  15  12   5     1403.81     1418.25     40.59 o 
  16  12   5      620.29      695.84     23.33 o 
  17  12   5      159.15      149.38     13.62 o 
  18  12   5      821.84      808.62     25.70 o 
 -11  13   5      177.30      158.84     12.51 o 
 -10  13   5     3772.19     3627.25     54.98 o 
  -9  13   5     4392.36     4508.79     63.30 o 
  -8  13   5       78.10       79.52      9.16 o 
  -7  13   5      348.01      389.93     15.50 o 
  -6  13   5     2339.77     2205.62     36.77 o 
  -5  13   5      136.52      103.76      6.63 o 
  -4  13   5        0.45       -3.53      4.21 o 
  -3  13   5     4004.75     4135.24     46.78 o 
  -2  13   5     4656.07     4657.77     46.07 o 
  -1  13   5       42.97       37.63      3.94 o 
   0  13   5      836.76      911.25     12.93 o 
   1  13   5     1210.65     1252.63     15.32 o 
   2  13   5     7592.38     7716.95     59.93 o 
   3  13   5     3473.90     3446.56     40.56 o 
   4  13   5     3405.10     3640.73     37.29 o 
   5  13   5      507.34      523.37     11.10 o 
   6  13   5     5143.50     5065.07     47.86 o 
   7  13   5      165.20      178.57      8.12 o 
   8  13   5     1051.65     1028.82     16.08 o 
   9  13   5     1001.22      992.31     18.24 o 
  10  13   5     9207.57     9315.26     91.07 o 
  11  13   5      244.14      280.90     31.44 o 
  12  13   5     3384.06     3434.92     55.40 o 
  13  13   5       62.44       70.94      9.58 o 
  14  13   5      203.01      212.08     13.90 o 
  15  13   5       85.66       79.04     19.48 o 
  16  13   5       66.56       49.33      9.73 o 
  17  13   5       84.31       93.67     11.55 o 
  18  13   5      329.06      294.18     17.66 o 
 -10  14   5     3764.63     3821.82     57.78 o 
  -9  14   5      217.51      177.38     13.32 o 
  -8  14   5      291.61      189.36     12.92 o 
  -7  14   5      302.27      286.26     14.20 o 
  -6  14   5       25.69       23.45      8.77 o 
  -5  14   5     1393.35     1441.84     28.49 o 
  -4  14   5        0.32       -6.29      4.49 o 
  -3  14   5      771.56      765.78     16.24 o 
  -2  14   5    12524.67    12157.18    105.19 o 
  -1  14   5      211.80      307.99      8.70 o 
   0  14   5     8677.65     8679.71     67.55 o 
   1  14   5       10.65        4.89      3.28 o 
   2  14   5     4218.09     3941.99     43.77 o 
   3  14   5     2296.62     2222.91     35.84 o 
   4  14   5     1283.49     1283.58     18.53 o 
   5  14   5     2765.08     2832.85     32.26 o 
   6  14   5     4022.78     3976.89     43.89 o 
   7  14   5      520.96      573.48     15.12 o 
   8  14   5     5955.43     5933.36     64.31 o 
   9  14   5      370.26      326.80      9.95 o 
  10  14   5     1714.37     1709.48     26.21 o 
  11  14   5     3924.88     3908.34     52.35 o 
  12  14   5     7228.37     7408.61    100.90 o 
  13  14   5      404.59      436.33     22.23 o 
  14  14   5      837.03      857.47     25.03 o 
  15  14   5        1.59       27.58     12.15 o 
  16  14   5      618.92      604.48     22.48 o 
  17  14   5       12.86        7.82      8.53 o 
  -9  15   5      391.35      351.19     17.29 o 
  -8  15   5      377.91      412.11     17.90 o 
  -7  15   5      357.74      373.38     16.47 o 
  -6  15   5      159.54      216.93     16.44 o 
  -5  15   5      188.55      192.15     19.26 o 
  -4  15   5       12.97       16.34      5.32 o 
  -3  15   5     2504.35     2567.52     30.85 o 
  -2  15   5    15135.00    15180.39    112.67 o 
  -1  15   5       68.47       86.85      7.12 o 
   0  15   5     5640.06     5588.51     66.47 o 
   1  15   5       97.36       63.75      6.13 o 
   2  15   5      273.05      222.18      9.39 o 
   3  15   5      304.78      326.93     10.73 o 
   4  15   5       66.47       62.16      5.51 o 
   5  15   5       89.26       76.98      6.23 o 
   6  15   5     7159.85     7361.36     73.51 o 
   7  15   5      104.57      117.81      8.40 o 
   8  15   5     9185.29     9584.50    109.96 o 
   9  15   5        6.27       -8.83      4.69 o 
  10  15   5      196.46      182.99     10.86 o 
  11  15   5      469.89      449.12     18.08 o 
  12  15   5        3.77        8.21      7.19 o 
  13  15   5     1027.30      981.79     40.98 o 
  14  15   5     1325.57     1301.83     31.84 o 
  15  15   5      733.46      791.18     25.31 o 
  16  15   5     2634.44     2638.47     50.45 o 
  17  15   5       44.09       29.54     10.22 o 
  -8  16   5       12.17       -9.16      9.26 o 
  -7  16   5      571.61      489.65     22.74 o 
  -6  16   5     3890.63     3540.62     63.85 o 
  -5  16   5      766.51      805.50     26.12 o 
  -4  16   5     2334.49     2336.24     40.53 o 
  -3  16   5     1283.86     1341.78     25.02 o 
  -2  16   5     2423.25     2378.23     32.16 o 
  -1  16   5     2391.47     2410.71     32.37 o 
   0  16   5      835.21      863.54     17.67 o 
   1  16   5     2765.96     2877.23     36.22 o 
   2  16   5     1137.44     1247.25     21.15 o 
   3  16   5      250.32      220.24      9.89 o 
   4  16   5     6665.87     6674.63     75.62 o 
   5  16   5      728.20      668.92     15.01 o 
   6  16   5     2310.54     2362.10     31.19 o 
   7  16   5     1415.34     1300.33     24.46 o 
   8  16   5     5177.37     5173.20     62.96 o 
   9  16   5      445.83      421.68     14.07 o 
  10  16   5       42.01       35.04      9.95 o 
  11  16   5       14.07        6.63      8.64 o 
  12  16   5      400.55      368.95     45.94 o 
  13  16   5      129.78      129.82     15.48 o 
  14  16   5       56.11       31.65     11.64 o 
  15  16   5     2954.72     3001.63     81.97 o 
  16  16   5     3129.46     3281.77     73.40 o 
  -7  17   5      206.96      206.77     21.02 o 
  -6  17   5     8603.95     8899.35    155.02 o 
  -5  17   5        3.99       34.58     13.41 o 
  -4  17   5      506.26      456.69     16.75 o 
  -3  17   5      230.70      204.36     11.11 o 
  -2  17   5      262.40      295.82     11.73 o 
  -1  17   5     1846.03     1930.93     28.57 o 
   0  17   5      416.17      392.82     12.69 o 
   1  17   5      321.92      309.38     11.71 o 
   2  17   5     3365.79     3305.97     40.76 o 
   3  17   5      761.30      689.99     16.06 o 
   4  17   5     5461.18     5506.39     94.05 o 
   5  17   5      555.83      605.72     21.82 o 
   6  17   5      566.79      499.88     17.17 o 
   7  17   5     1494.68     1542.04     27.59 o 
   8  17   5       17.95       21.01      6.01 o 
   9  17   5      840.21      884.85     19.98 o 
  10  17   5      461.25      489.30     19.04 o 
  11  17   5        1.41       21.79      9.79 o 
  12  17   5     1567.72     1608.28     78.62 o 
  13  17   5      141.49      147.70     17.01 o 
  14  17   5       15.44      -11.65     15.41 o 
  15  17   5     1721.82     1653.27     47.96 o 
  16  17   5      635.42      635.65     35.02 o 
  -6  18   5     2633.32     2498.58     63.90 o 
  -5  18   5     2202.39     2168.02     58.69 o 
  -4  18   5     1993.83     2124.97     53.66 o 
  -3  18   5      535.59      584.62     17.18 o 
  -2  18   5      119.91      110.80      8.30 o 
  -1  18   5       65.36       53.69      6.57 o 
   0  18   5       27.84       17.32      5.78 o 
   1  18   5     1735.57     1804.45     27.94 o 
   2  18   5     1936.59     1848.42     28.34 o 
   3  18   5     2629.74     2664.73     39.27 o 
   4  18   5     1345.14     1259.47     24.60 o 
   5  18   5      313.49      313.18     12.87 o 
   6  18   5      893.64      905.16     18.41 o 
   7  18   5     1201.08     1220.10     24.52 o 
   8  18   5      316.31      323.96     24.12 o 
   9  18   5       31.04       22.31      6.06 o 
  10  18   5       15.62       19.56      7.66 o 
  11  18   5     2854.89     2841.88     65.84 o 
  12  18   5     5543.49     5395.86    103.71 o 
  13  18   5       12.99        8.92     11.55 o 
  14  18   5      390.78      375.50     44.47 o 
  15  18   5      851.49      816.78     33.59 o 
  -5  19   5     2218.12     2160.43     79.84 o 
  -4  19   5      119.82       88.55     13.11 o 
  -3  19   5     1555.09     1411.48     24.93 o 
  -2  19   5     2429.40     2357.84     34.98 o 
  -1  19   5      335.07      341.94     17.61 o 
   0  19   5     1876.49     1849.70     29.17 o 
   1  19   5      223.99      200.32     10.51 o 
   2  19   5      872.64      966.27     20.44 o 
   3  19   5     4317.00     4267.66     55.88 o 
   4  19   5       40.43       48.14      7.85 o 
   5  19   5     3018.17     3047.72     43.34 o 
   6  19   5      825.29      853.71     18.34 o 
   7  19   5       15.36        6.78      6.84 o 
   8  19   5       64.42       89.71     10.55 o 
   9  19   5      138.96      146.22     10.15 o 
  10  19   5        8.35       -6.45      7.67 o 
  11  19   5     3735.58     3534.16     77.89 o 
  12  19   5      860.02      871.17     35.20 o 
  13  19   5     2123.28     2044.48     55.86 o 
  14  19   5      655.77      725.57     32.58 o 
  -3  20   5        9.52       -1.69      6.32 o 
  -2  20   5     1648.23     1651.82     28.07 o 
  -1  20   5     2012.40     2124.36     32.64 o 
   0  20   5     4336.10     4382.12     52.95 o 
   1  20   5      440.08      449.36     14.81 o 
   2  20   5       57.12       33.99      7.70 o 
   3  20   5     2559.38     2527.39     54.90 o 
   4  20   5        0.08       20.12      6.89 o 
   5  20   5      980.30      946.55     22.02 o 
   6  20   5     1547.66     1530.29     46.66 o 
   7  20   5     2039.51     2043.19     35.29 o 
   8  20   5     2167.36     2134.13     35.73 o 
   9  20   5       26.06       24.15      7.39 o 
  10  20   5        3.50      -16.84     13.14 o 
  11  20   5     1982.44     1900.55     53.85 o 
  12  20   5      328.02      365.21     39.82 o 
  13  20   5     1602.63     1609.83     49.12 o 
  -1  21   5     2423.82     2419.76     35.99 o 
   0  21   5      797.53      896.49     20.97 o 
   1  21   5     2477.50     2550.13     40.44 o 
   2  21   5      254.67      217.95     17.93 o 
   3  21   5       72.39       92.77      9.56 o 
   4  21   5       15.91       12.66      7.17 o 
   5  21   5      679.60      632.05     18.40 o 
   6  21   5      186.11      166.88     13.62 o 
   7  21   5     3521.00     3538.13     51.32 o 
   8  21   5     2129.99     2109.91     40.69 o 
   9  21   5     2445.67     2492.39     39.78 o 
  10  21   5      300.18      246.29     17.56 o 
  11  21   5      225.52      176.40     15.76 o 
   2  22   5      406.55      374.02     15.64 o 
   3  22   5        0.44      -10.04      7.19 o 
   4  22   5      599.26      552.28     17.56 o 
   5  22   5      192.59      163.35     11.17 o 
   6  22   5      245.77      202.82     14.17 o 
   7  22   5     1311.27     1222.77     33.89 o 
   8  22   5        0.04        7.92      7.61 o 
   9  22   5     3058.75     3118.29     59.14 o 
  -6 -21   6       21.15        7.51     22.53 o 
  -5 -21   6     1444.56     1482.70     61.88 o 
  -4 -21   6       32.67       31.35     17.71 o 
  -3 -21   6     1736.91     1871.61     73.13 o 
  -2 -21   6      371.60      302.75     32.53 o 
  -9 -20   6      417.23      395.24     14.30 o 
  -8 -20   6       36.22       30.32      7.16 o 
  -7 -20   6      708.71      685.58     18.34 o 
  -6 -20   6      152.38      131.21     10.33 o 
  -5 -20   6      162.12      151.36     13.75 o 
  -4 -20   6      752.20      664.38     30.00 o 
  -3 -20   6      707.77      714.79     43.44 o 
  -2 -20   6     1527.33     1519.14     64.80 o 
  -1 -20   6     2275.38     2409.53     86.23 o 
   0 -20   6      124.94      101.77     11.88 o 
   1 -20   6        2.90       -4.55      6.32 o 
   2 -20   6     1192.78     1335.54     28.72 o 
 -11 -19   6      132.32      121.56      9.27 o 
 -10 -19   6      657.76      643.16     16.86 o 
  -9 -19   6      350.96      344.30     13.21 o 
  -8 -19   6       20.79        4.56      6.10 o 
  -7 -19   6      195.44      160.00     10.36 o 
  -6 -19   6       97.30       71.50      8.08 o 
  -5 -19   6     1452.17     1353.70     25.36 o 
  -4 -19   6     3301.43     3341.08     44.45 o 
  -3 -19   6       82.64       93.22     24.81 o 
  -2 -19   6     3215.33     3140.18     98.48 o 
  -1 -19   6      263.57      251.68     15.30 o 
   0 -19   6       21.62       11.08      6.38 o 
   1 -19   6      587.58      594.25     17.98 o 
   2 -19   6        0.47       -7.81      6.31 o 
   3 -19   6      131.74      104.83     10.35 o 
   4 -19   6      297.57      316.94     17.99 o 
 -12 -18   6      317.01      278.19     14.73 o 
 -11 -18   6        7.58        6.49      5.52 o 
 -10 -18   6        6.96      -11.54      5.77 o 
  -9 -18   6     1059.96     1021.46     22.88 o 
  -8 -18   6     1461.13     1408.22     25.09 o 
  -7 -18   6      379.81      366.93     13.62 o 
  -6 -18   6     2283.82     2290.18     33.64 o 
  -5 -18   6     2173.33     2239.31     33.19 o 
  -4 -18   6      806.03      809.31     18.97 o 
  -3 -18   6      349.13      327.46     13.22 o 
  -2 -18   6     1529.24     1456.57     42.36 o 
  -1 -18   6        5.73        3.97      6.99 o 
   0 -18   6      575.70      554.38     16.17 o 
   1 -18   6      606.16      669.25     20.52 o 
   2 -18   6     1453.13     1562.47     31.25 o 
   3 -18   6     1173.29     1180.57     27.37 o 
   4 -18   6      646.72      706.31     24.56 o 
   5 -18   6      481.00      499.51     21.87 o 
 -13 -17   6       14.55        9.67      7.26 o 
 -12 -17   6      594.68      592.30     19.07 o 
 -11 -17   6     1278.80     1307.60     23.69 o 
 -10 -17   6      307.33      274.31     11.61 o 
  -9 -17   6        4.12       -6.67      5.23 o 
  -8 -17   6     2525.68     2411.40     33.80 o 
  -7 -17   6      684.13      769.38     17.92 o 
  -6 -17   6     4932.87     4845.18     55.46 o 
  -5 -17   6        9.59        0.13      5.47 o 
  -4 -17   6       88.11       91.92      8.04 o 
  -3 -17   6       17.20       20.12      6.05 o 
  -2 -17   6      586.47      599.48     16.01 o 
  -1 -17   6     1232.73     1318.26     21.50 o 
   0 -17   6       15.34       10.83      8.74 o 
   1 -17   6       16.59       38.25      7.18 o 
   2 -17   6     6039.39     6011.12     80.54 o 
   3 -17   6     1707.24     1745.72     33.92 o 
   4 -17   6       99.76      116.19     10.77 o 
   5 -17   6     1096.61      985.56     40.47 o 
   6 -17   6     1050.67     1147.89     45.03 o 
   7 -17   6      385.37      362.37     20.51 o 
 -14 -16   6      824.27      840.08     24.29 o 
 -13 -16   6      890.36      876.66     22.37 o 
 -12 -16   6      159.40      140.28     10.91 o 
 -11 -16   6      610.24      655.54     29.62 o 
 -10 -16   6     2136.74     2158.85     30.04 o 
  -9 -16   6     3755.67     3675.89     43.85 o 
  -8 -16   6     3524.10     3509.48     42.63 o 
  -7 -16   6      557.31      605.86     15.51 o 
  -6 -16   6     5688.08     5317.94     58.38 o 
  -5 -16   6      556.71      506.35     14.14 o 
  -4 -16   6      651.84      564.25     15.02 o 
  -3 -16   6      655.94      682.89     16.33 o 
  -2 -16   6      115.70      156.81      9.42 o 
  -1 -16   6       43.86       29.13      4.18 o 
   0 -16   6     3300.49     3347.07     42.76 o 
   1 -16   6      770.23      833.22     18.64 o 
   2 -16   6     8089.36     8122.16    102.43 o 
   3 -16   6      911.69      954.73     30.27 o 
   4 -16   6      314.41      293.78     14.92 o 
   5 -16   6       89.68       69.73     10.68 o 
   6 -16   6       61.47       30.79     17.48 o 
   7 -16   6      368.94      332.33     19.36 o 
   8 -16   6      109.77       97.78     13.02 o 
 -15 -15   6      316.60      349.68     17.87 o 
 -14 -15   6       53.29       34.76     10.93 o 
 -13 -15   6      229.89      259.39     13.58 o 
 -12 -15   6     1219.81     1239.52     25.72 o 
 -11 -15   6      408.61      400.03     14.96 o 
 -10 -15   6     6799.43     6812.29     81.36 o 
  -9 -15   6     1217.71     1185.65     20.28 o 
  -8 -15   6      665.56      675.41     16.16 o 
  -7 -15   6      393.28      385.80     11.95 o 
  -6 -15   6     1980.86     2056.93     37.33 o 
  -5 -15   6      339.12      373.49     12.03 o 
  -4 -15   6      655.95      646.09     15.43 o 
  -3 -15   6       79.09       77.90      7.33 o 
  -2 -15   6     8079.36     7905.47     79.97 o 
  -1 -15   6     1744.41     1794.40     20.61 o 
   0 -15   6        0.21        4.59      3.61 o 
   1 -15   6     1239.68     1228.32     22.03 o 
   2 -15   6     2749.37     2763.13     38.54 o 
   3 -15   6     3290.81     3394.35     51.48 o 
   4 -15   6       67.11       50.22      8.42 o 
   5 -15   6       47.08       28.90      9.11 o 
   6 -15   6      410.67      363.64     22.59 o 
   7 -15   6       10.26       17.67      9.16 o 
   8 -15   6      489.07      474.88     22.37 o 
   9 -15   6     1360.30     1406.76     38.71 o 
 -15 -14   6      402.96      366.67     18.38 o 
 -14 -14   6      262.56      202.36     14.26 o 
 -13 -14   6     1761.56     1803.10     31.65 o 
 -12 -14   6     2050.87     1924.48     32.38 o 
 -11 -14   6        7.40       28.59      6.93 o 
 -10 -14   6     4626.78     4523.09     48.87 o 
  -9 -14   6       16.40       21.92      4.83 o 
  -8 -14   6       98.44       90.72      6.52 o 
  -7 -14   6     1170.94     1191.40     19.70 o 
  -6 -14   6      708.39      809.95     16.00 o 
  -5 -14   6     1562.97     1523.97     24.03 o 
  -4 -14   6      139.87      146.48      8.13 o 
  -3 -14   6       53.96       70.67      6.64 o 
  -2 -14   6    11130.54    11282.44    114.46 o 
  -1 -14   6      168.98      162.87      6.48 o 
   0 -14   6      842.72      813.77     12.93 o 
   1 -14   6      575.15      586.60     12.64 o 
   2 -14   6     3441.54     3430.38     44.30 o 
   3 -14   6     3260.20     3405.24     44.82 o 
   4 -14   6     1119.88     1221.96     33.63 o 
   5 -14   6      775.34      786.04     42.58 o 
   6 -14   6     1612.73     1500.47     36.74 o 
   7 -14   6      764.30      658.29     24.61 o 
   8 -14   6      763.84      838.85     27.95 o 
   9 -14   6      615.22      553.32     24.03 o 
  10 -14   6       21.80       42.65      9.81 o 
 -16 -13   6       38.11       30.38      8.79 o 
 -15 -13   6        1.22        1.36      7.89 o 
 -14 -13   6     3281.37     3287.99     72.94 o 
 -13 -13   6     4202.44     4248.24     55.37 o 
 -12 -13   6     1279.65     1268.89     29.56 o 
 -11 -13   6     1537.80     1416.51     28.90 o 
 -10 -13   6     2660.88     2862.44     39.86 o 
  -9 -13   6      903.52      939.03     16.16 o 
  -8 -13   6      149.74      135.39      7.39 o 
  -7 -13   6      625.05      616.92     14.31 o 
  -6 -13   6     1342.98     1314.76     20.21 o 
  -5 -13   6      260.45      329.90     10.09 o 
  -4 -13   6      150.34      138.63      7.40 o 
  -3 -13   6     2962.01     2963.03     35.70 o 
  -2 -13   6     8620.22     8638.83     74.92 o 
  -1 -13   6     4153.25     4271.64     37.70 o 
   0 -13   6      924.19      971.83     13.89 o 
   1 -13   6      409.98      390.63      9.17 o 
   2 -13   6      125.68      117.78      8.93 o 
   3 -13   6      642.17      728.99     16.54 o 
   4 -13   6        1.19        1.79      4.88 o 
   5 -13   6     3627.66     3562.11     65.60 o 
   6 -13   6     6521.80     6685.71    105.31 o 
   7 -13   6     5414.70     5400.93     89.91 o 
   8 -13   6     1532.51     1558.02     48.13 o 
   9 -13   6        0.23       -9.65      6.89 o 
  10 -13   6      242.06      186.65     13.85 o 
  11 -13   6     1070.85     1122.60     29.69 o 
 -16 -12   6     1673.24     1638.17     35.61 o 
 -15 -12   6        1.90       34.71      9.82 o 
 -14 -12   6     3640.23     3706.73     58.21 o 
 -13 -12   6      180.21      191.84     10.96 o 
 -12 -12   6      194.74      209.05     10.86 o 
 -11 -12   6      214.12      205.97     13.38 o 
 -10 -12   6       26.91       27.42      5.64 o 
  -9 -12   6     1753.15     1654.24     21.88 o 
  -8 -12   6      394.20      401.99     10.55 o 
  -7 -12   6      776.39      709.26     13.74 o 
  -6 -12   6    13673.44    13242.79    128.26 o 
  -5 -12   6        5.63        4.68      3.71 o 
  -4 -12   6      223.67      225.43      9.49 o 
  -3 -12   6        9.02       19.09      4.17 o 
  -2 -12   6     1041.89     1171.14     18.60 o 
  -1 -12   6     2933.34     3011.96     29.84 o 
   0 -12   6      142.74      148.31      8.69 o 
   1 -12   6     2837.87     2815.15     29.69 o 
   2 -12   6     2337.17     2218.42     25.47 o 
   3 -12   6     1624.82     1565.35     22.68 o 
   4 -12   6     3869.09     4134.05     51.12 o 
   5 -12   6      889.68      894.01     26.66 o 
   6 -12   6     1487.48     1504.26     35.47 o 
   7 -12   6     5687.38     5810.72     82.18 o 
   8 -12   6      627.69      621.53     20.18 o 
   9 -12   6     1554.86     1486.30     29.09 o 
  10 -12   6      720.49      754.18     26.12 o 
  11 -12   6       80.21       65.11      9.29 o 
  12 -12   6       25.45       23.63      8.29 o 
 -17 -11   6      905.12      892.74     83.42 o 
 -16 -11   6     2114.13     2077.50     40.57 o 
 -15 -11   6      240.47      245.95     14.60 o 
 -14 -11   6     2228.46     2182.42     39.82 o 
 -13 -11   6     1543.74     1656.15     32.45 o 
 -12 -11   6       77.93       97.21      7.63 o 
 -11 -11   6       72.62       98.30      8.81 o 
 -10 -11   6      227.54      179.22      8.94 o 
  -9 -11   6       12.91        3.91      4.26 o 
  -8 -11   6      239.80      175.89      7.72 o 
  -7 -11   6     1896.74     1932.42     30.92 o 
  -6 -11   6     8703.08     8442.47     79.47 o 
  -5 -11   6     1526.49     1610.63     30.29 o 
  -4 -11   6     1358.40     1316.31     18.96 o 
  -3 -11   6      474.52      504.66     11.22 o 
  -2 -11   6      233.38      212.59     15.16 o 
  -1 -11   6     2048.45     1983.44     21.12 o 
   0 -11   6        1.84       17.46      3.70 o 
   1 -11   6      101.97       77.81      5.37 o 
   2 -11   6     9282.40     9711.40     82.45 o 
   3 -11   6     1349.18     1529.92     19.81 o 
   4 -11   6     5803.74     5689.34     59.17 o 
   5 -11   6       73.08       93.35      7.00 o 
   6 -11   6        0.13        2.09      4.58 o 
   7 -11   6     3540.48     3630.91     48.79 o 
   8 -11   6     1003.13      980.61     21.78 o 
   9 -11   6     2752.19     2793.36     42.23 o 
  10 -11   6     1062.77     1040.74     29.26 o 
  11 -11   6     1296.31     1217.49     27.98 o 
  12 -11   6     2097.34     2307.56     39.96 o 
  13 -11   6      289.56      249.84     14.48 o 
 -17 -10   6       59.25       41.57     12.17 o 
 -16 -10   6      200.72      173.19     28.57 o 
 -15 -10   6     1717.56     1725.97     47.72 o 
 -14 -10   6      828.65      799.00     21.77 o 
 -13 -10   6     3359.21     3254.98     50.26 o 
 -12 -10   6       57.04       50.40      6.31 o 
 -11 -10   6      157.14      244.99     10.23 o 
 -10 -10   6     3659.00     3819.71     46.31 o 
  -9 -10   6      411.02      296.44      9.91 o 
  -8 -10   6       47.46       22.28      3.10 o 
  -7 -10   6     4675.25     4684.67     46.68 o 
  -6 -10   6      256.88      193.53      7.21 o 
  -5 -10   6    12452.36    12346.42    111.23 o 
  -4 -10   6      119.44       97.66      5.97 o 
  -3 -10   6      493.32      455.26     11.32 o 
  -2 -10   6      917.51      825.66     15.53 o 
  -1 -10   6      551.91      570.88      8.86 o 
   0 -10   6     2460.11     2391.11     24.42 o 
   1 -10   6     8732.39     8681.83     73.28 o 
   2 -10   6     1513.63     1586.48     17.87 o 
   3 -10   6     6261.91     6606.04     54.90 o 
   4 -10   6      259.92      285.48      8.51 o 
   5 -10   6     1772.77     1824.30     25.26 o 
   6 -10   6      906.55      915.74     17.55 o 
   7 -10   6      121.63      113.23      7.71 o 
   8 -10   6      283.68      263.92     11.79 o 
   9 -10   6      393.66      436.39     14.98 o 
  10 -10   6       63.07       49.87      7.87 o 
  11 -10   6     4417.39     4393.03     59.86 o 
  12 -10   6      521.88      451.13     20.60 o 
  13 -10   6     1356.95     1267.35     28.38 o 
  14 -10   6      199.12      154.89     16.86 o 
 -17  -9   6      724.64      692.61     28.70 o 
 -16  -9   6      146.64      108.86     14.32 o 
 -15  -9   6      171.48      160.01     11.79 o 
 -14  -9   6      311.75      273.06     15.00 o 
 -13  -9   6      782.35      789.92     20.32 o 
 -12  -9   6     1129.17     1145.22     20.63 o 
 -11  -9   6     2655.90     2765.62     36.13 o 
 -10  -9   6    12186.12    12292.14    124.93 o 
  -9  -9   6     2908.39     2813.32     35.19 o 
  -8  -9   6       33.58       24.27      4.05 o 
  -7  -9   6     1014.63     1012.39     12.10 o 
  -6  -9   6     1406.49     1344.15     17.32 o 
  -5  -9   6    11420.82    11277.28    137.13 o 
  -4  -9   6     1998.25     2025.66    131.50 o 
  -3  -9   6        2.39       21.34     13.00 o 
  -2  -9   6     4902.23     4436.00    128.13 o 
  -1  -9   6     9534.64     9348.60     71.23 o 
   0  -9   6      894.34      915.27     10.64 o 
   1  -9   6      380.72      432.48     11.38 o 
   2  -9   6      569.88      558.52     11.70 o 
   3  -9   6    13255.54    13398.96    102.61 o 
   4  -9   6      171.34      158.83      9.18 o 
   5  -9   6     7624.72     7956.34     71.48 o 
   6  -9   6       15.83       12.94      4.48 o 
   7  -9   6     1985.86     1981.05     27.62 o 
   8  -9   6     2082.95     2093.04     29.34 o 
   9  -9   6        0.51        1.67      5.02 o 
  10  -9   6       12.48       10.85      6.10 o 
  11  -9   6     3071.46     3032.04     45.28 o 
  12  -9   6        6.65       24.65      8.29 o 
  13  -9   6     2105.03     2151.00     37.75 o 
  14  -9   6      149.23      158.78     16.36 o 
 -17  -8   6      839.07      849.73     31.26 o 
 -16  -8   6      130.97      142.96     14.70 o 
 -15  -8   6      260.90      314.83     19.89 o 
 -14  -8   6       85.92      116.41     15.71 o 
 -13  -8   6      410.60      477.46     15.38 o 
 -12  -8   6        0.08       -9.17      4.58 o 
 -11  -8   6     2969.92     3028.34     38.12 o 
 -10  -8   6     1812.23     1905.19     26.42 o 
  -9  -8   6    10609.61    10309.87    104.74 o 
  -8  -8   6     3991.62     3892.67     43.92 o 
  -7  -8   6       24.92       23.52      3.39 o 
  -6  -8   6       73.26       70.34      4.55 o 
  -5  -8   6    10116.02     9787.05     80.94 o 
  -4  -8   6       22.66       45.95      5.03 o 
  -2  -8   6     7080.54     7568.77    108.36 o 
  -1  -8   6    13086.40    13334.53    100.83 o 
   0  -8   6      976.80      925.71     10.27 o 
   1  -8   6     1969.90     1808.77     16.97 o 
   2  -8   6     3081.42     2980.57     37.80 o 
   3  -8   6    11062.99    11320.68    173.95 o 
   4  -8   6     1693.90     1851.65     18.74 o 
   5  -8   6     2261.70     2221.85     23.45 o 
   6  -8   6     1066.53     1167.06     17.28 o 
   7  -8   6     8110.65     8358.31     75.84 o 
   8  -8   6      805.52      778.03     17.23 o 
   9  -8   6      245.53      222.78     10.04 o 
  10  -8   6     1123.82     1156.01     23.52 o 
  11  -8   6     3150.74     3217.38     46.46 o 
  12  -8   6     2642.95     2618.39     41.44 o 
  13  -8   6     1193.48     1319.17     28.02 o 
  14  -8   6      816.31      832.45     26.44 o 
  15  -8   6      364.95      295.43     32.08 o 
 -17  -7   6      803.53      850.15     31.09 o 
 -16  -7   6      210.62      201.41     16.58 o 
 -15  -7   6       30.84       16.09     14.37 o 
 -14  -7   6     3583.99     3381.66     51.47 o 
 -13  -7   6       98.61      128.80      9.32 o 
 -12  -7   6      713.94      823.16     18.86 o 
 -11  -7   6      693.49      703.62     14.33 o 
 -10  -7   6       23.13        9.29      4.95 o 
  -9  -7   6     8165.13     8138.51     83.62 o 
  -8  -7   6      193.63      187.29      7.19 o 
  -7  -7   6     6440.83     6258.38     58.91 o 
  -6  -7   6     4370.08     4088.04     45.70 o 
  -5  -7   6     1850.34     1897.37     18.58 o 
  -4  -7   6     7963.46     7913.99     66.34 o 
  -3  -7   6      411.21      436.73      7.03 o 
  -2  -7   6     1534.00     1485.90     22.08 o 
  -1  -7   6    12112.09    11735.80     97.07 o 
   0  -7   6      686.95      772.68      8.67 o 
   1  -7   6    13373.82    13832.69    129.46 o 
   2  -7   6        4.53        8.31      4.02 o 
   3  -7   6      151.01      168.20      7.53 o 
   4  -7   6       71.83       69.52      3.69 o 
   5  -7   6       87.24      102.23      4.36 o 
   6  -7   6     1284.98     1308.47     17.96 o 
   7  -7   6    14310.26    14531.03    123.23 o 
   8  -7   6      113.60      111.82      7.27 o 
   9  -7   6     4913.56     5072.37     55.47 o 
  10  -7   6      264.10      234.74     10.14 o 
  11  -7   6       91.34       77.20      8.00 o 
  12  -7   6     1303.65     1282.54     30.67 o 
  13  -7   6      193.77      170.58     22.15 o 
  14  -7   6        0.63       -4.95      9.02 o 
  15  -7   6     2210.92     2227.21     60.32 o 
 -17  -6   6      837.35      807.37     29.96 o 
 -16  -6   6        4.03        1.62      8.04 o 
 -15  -6   6     3166.10     3182.27     63.53 o 
 -14  -6   6     1739.95     1862.69     42.98 o 
 -13  -6   6     5394.40     5503.20     72.82 o 
 -12  -6   6      676.14      635.43     16.37 o 
 -11  -6   6     1434.81     1368.01     23.88 o 
 -10  -6   6      264.54      333.36      8.83 o 
  -9  -6   6     1617.28     1689.58     20.27 o 
  -8  -6   6     1331.98     1401.78     21.37 o 
  -7  -6   6      847.56      793.84     10.41 o 
  -6  -6   6      412.85      486.19      7.78 o 
  -5  -6   6     7329.97     7931.65     67.23 o 
  -4  -6   6     6013.79     5271.75     41.37 o 
  -3  -6   6     1144.88     1005.82     11.43 o 
  -2  -6   6     5748.64     5575.84     47.81 o 
  -1  -6   6     8149.53     8080.33     83.54 o 
   0  -6   6      560.35      637.04      7.50 o 
   1  -6   6     3681.12     3235.91     49.74 o 
   2  -6   6      925.13      800.52     11.11 o 
   3  -6   6     8634.81     7864.58     61.70 o 
   4  -6   6     2194.30     2118.82     19.62 o 
   5  -6   6     1147.60     1069.17     11.94 o 
   6  -6   6      399.98      326.91      7.20 o 
   7  -6   6     8839.72     9003.96     79.44 o 
   8  -6   6     3376.74     3463.22     39.93 o 
   9  -6   6     7017.59     7082.78     72.15 o 
  10  -6   6     2337.79     2338.25     31.55 o 
  11  -6   6      371.34      379.47     12.40 o 
  12  -6   6      359.19      413.03     15.03 o 
  13  -6   6     1278.13     1239.36     30.81 o 
  14  -6   6      200.27      175.97     19.62 o 
  15  -6   6     2284.18     2417.14     62.49 o 
  16  -6   6      948.87      970.57     50.47 o 
 -17  -5   6      628.66      556.72     41.24 o 
 -16  -5   6       17.59       44.94     10.17 o 
 -15  -5   6     2468.28     2406.25     52.39 o 
 -14  -5   6        8.48       19.34      9.23 o 
 -13  -5   6     5616.54     5749.74    169.45 o 
 -12  -5   6      558.41      563.92     13.55 o 
 -11  -5   6        2.68        0.14      3.57 o 
 -10  -5   6     1132.52     1056.23     17.00 o 
  -9  -5   6      686.70      749.48     15.04 o 
  -8  -5   6        8.30        0.37      3.19 o 
  -7  -5   6     1779.79     1870.81     18.47 o 
  -6  -5   6      240.54      201.42      6.67 o 
  -5  -5   6     4400.99     4161.06     46.02 o 
  -4  -5   6       43.41       19.29      2.60 o 
  -3  -5   6     1603.09     1992.84     21.14 o 
  -2  -5   6    13803.07    14278.22    125.39 o 
  -1  -5   6      111.35       43.52      6.00 o 
   0  -5   6     7024.48     5971.72     46.41 o 
   1  -5   6     5789.52     6637.20     47.91 o 
   2  -5   6      971.01      895.08     10.44 o 
   3  -5   6     5052.34     5946.13     44.43 o 
   4  -5   6     7513.60     7016.41     60.54 o 
   5  -5   6     5523.54     5332.80     41.84 o 
   6  -5   6     1398.63     1207.67     13.76 o 
   7  -5   6     1143.86     1227.82     15.71 o 
   8  -5   6     5004.32     5081.79     48.34 o 
   9  -5   6     2841.42     2799.26     34.32 o 
  10  -5   6     5073.28     5055.70     55.09 o 
  11  -5   6      825.10      862.21     17.48 o 
  12  -5   6       58.31       36.12      7.26 o 
  13  -5   6     1862.31     1967.02     57.54 o 
  14  -5   6        3.40       10.93     18.58 o 
  15  -5   6       95.57      118.59     15.65 o 
  16  -5   6     4395.01     4277.42     92.01 o 
 -17  -4   6     1223.48     1195.34     31.94 o 
 -16  -4   6       34.87       12.89      8.66 o 
 -15  -4   6      564.24      561.40     23.29 o 
 -14  -4   6      974.45      989.27     25.34 o 
 -13  -4   6     6835.89     6905.81     94.00 o 
 -12  -4   6     2514.77     2537.93     41.69 o 
 -11  -4   6      754.35      724.35     21.42 o 
 -10  -4   6      159.46      123.78     10.17 o 
  -9  -4   6     2907.51     3077.17     31.67 o 
  -8  -4   6     1916.41     1848.25     18.42 o 
  -7  -4   6     5800.12     5887.31     64.83 o 
  -6  -4   6     4357.58     4695.87     63.52 o 
  -5  -4   6    21834.88    21304.67    306.64 o 
  -4  -4   6     4286.10     4371.08     50.18 o 
  -3  -4   6     5186.00     4414.39     57.75 o 
  -2  -4   6       21.24       12.29      1.95 o 
  -1  -4   6      150.94      154.66      7.71 o 
   0  -4   6     1151.07      668.54     13.54 o 
   1  -4   6     1316.28     2296.58     19.58 o 
   2  -4   6      200.27      176.89      4.08 o 
   3  -4   6    22344.38    20758.47    181.22 o 
   4  -4   6     5502.86     4964.08     40.84 o 
   5  -4   6     8384.72     9145.68     71.69 o 
   6  -4   6     1007.44     1116.82     12.73 o 
   7  -4   6     1526.27     1628.21     17.04 o 
   8  -4   6     2389.79     2432.08     23.45 o 
   9  -4   6     2587.50     2667.83     27.41 o 
  10  -4   6      174.14      157.50      6.69 o 
  11  -4   6     3734.34     3586.49     35.85 o 
  12  -4   6       86.82       66.61      5.93 o 
  13  -4   6     6252.86     6384.45     70.32 o 
  14  -4   6      626.57      618.84     28.28 o 
  15  -4   6      210.05      196.01     20.80 o 
  16  -4   6      344.08      263.27     39.38 o 
  17  -4   6        0.06       17.60     16.15 o 
 -17  -3   6     3344.74     3504.83     61.62 o 
 -16  -3   6       39.28       66.16      9.77 o 
 -15  -3   6      769.82      824.77     23.97 o 
 -14  -3   6       65.73       52.19      8.77 o 
 -13  -3   6     1279.48     1191.14     47.37 o 
 -12  -3   6     1078.45     1145.02     24.81 o 
 -11  -3   6      229.35      234.86     10.68 o 
 -10  -3   6      707.44      714.34     14.88 o 
  -9  -3   6    17335.67    17391.63    173.06 o 
  -8  -3   6     1341.80     1255.61     19.01 o 
  -7  -3   6      891.44      854.59     13.80 o 
  -6  -3   6     5835.69     5730.94     83.15 o 
  -5  -3   6    15548.18    16722.00    200.96 o 
  -4  -3   6    17801.50    17824.63    256.74 o 
  -3  -3   6      713.85      686.13     14.73 o 
  -2  -3   6       72.47       24.01      3.06 o 
  -1  -3   6    19475.07    21058.27    282.90 o 
   0  -3   6     2882.18     3415.69     44.23 o 
   1  -3   6      109.12      116.65      3.69 o 
   2  -3   6     3285.18     2725.25     24.94 o 
   3  -3   6      771.90      862.90     10.78 o 
   4  -3   6    31171.78    31120.28    228.24 o 
   5  -3   6     9793.00    10047.88     83.58 o 
   6  -3   6     5448.49     5116.51     40.09 o 
   7  -3   6      281.51      307.04      9.49 o 
   8  -3   6     3793.95     3935.57     36.03 o 
   9  -3   6     6771.09     6600.50     56.88 o 
  10  -3   6      133.84      122.49      5.80 o 
  11  -3   6      482.63      559.29     11.51 o 
  12  -3   6     4393.61     4682.76     66.90 o 
  13  -3   6     4724.32     4520.64     48.14 o 
  14  -3   6     2248.75     2160.44     36.90 o 
  15  -3   6       57.30       62.88     22.31 o 
  16  -3   6       60.84       76.50     14.31 o 
  17  -3   6      299.61      260.55     28.30 o 
 -17  -2   6     2939.95     2789.93     47.59 o 
 -16  -2   6       12.78       16.97      7.26 o 
 -15  -2   6     1321.57     1273.20     27.29 o 
 -14  -2   6      252.20      247.70     12.75 o 
 -13  -2   6     4855.94     4694.90     95.27 o 
 -12  -2   6      401.44      396.55     16.56 o 
 -11  -2   6     1406.27     1450.31     27.46 o 
 -10  -2   6      266.75      233.26     10.01 o 
  -9  -2   6     9389.42     9329.31     96.51 o 
  -8  -2   6      332.71      330.11     12.10 o 
  -7  -2   6     8499.00     8524.26     90.37 o 
  -6  -2   6      251.53      374.06     11.11 o 
  -5  -2   6      650.21      815.35     16.66 o 
  -4  -2   6      655.10      796.26     19.10 o 
  -3  -2   6     8214.20     7861.40    879.79 o 
  -2  -2   6     3640.37     3539.06     46.96 o 
  -1  -2   6    25199.36    22832.06    329.62 o 
   0  -2   6     2678.17     1531.83     40.33 o 
   1  -2   6     2225.17     3249.81     51.82 o 
   2  -2   6       56.15       26.73      2.26 o 
   3  -2   6     5343.55     6217.43     64.62 o 
   4  -2   6    16252.22    17916.11    143.15 o 
   5  -2   6     5991.62     5671.53     45.58 o 
   6  -2   6      374.20      288.65      6.64 o 
   7  -2   6     1423.99     1462.13     16.43 o 
   8  -2   6        4.90        9.72      3.21 o 
   9  -2   6      298.07      329.39      8.06 o 
  10  -2   6     1000.45     1082.77     15.14 o 
  11  -2   6     1363.05     1400.71     18.32 o 
  12  -2   6     3420.76     3389.69     34.52 o 
  13  -2   6      215.03      192.03      9.13 o 
  14  -2   6     3395.45     3664.45     46.74 o 
  15  -2   6      199.02      190.81     13.87 o 
  16  -2   6       73.31       32.93     16.08 o 
  17  -2   6      365.82      419.02     25.48 o 
 -17  -1   6      962.54      970.28     26.44 o 
 -16  -1   6      654.45      702.35     21.07 o 
 -15  -1   6        1.73        0.38      6.14 o 
 -14  -1   6        1.52       -6.74      5.87 o 
 -13  -1   6     3970.73     4118.46     56.00 o 
 -12  -1   6      193.45      205.98     10.91 o 
 -11  -1   6       53.28       59.00      6.83 o 
 -10  -1   6     1002.17      943.38     19.96 o 
  -9  -1   6     6411.23     6532.25     83.82 o 
  -8  -1   6     5410.84     5669.11     59.85 o 
  -7  -1   6     8197.70     7810.49    100.64 o 
  -6  -1   6     3006.21     2965.09     43.40 o 
  -5  -1   6     6102.66     5949.40     96.52 o 
  -4  -1   6     1779.83     1345.39     28.38 o 
  -3  -1   6       50.01        3.15      5.87 o 
  -2  -1   6     3710.68     3082.38     95.10 o 
  -1  -1   6     5666.70     6130.44     76.80 o 
   0  -1   6    34581.57    38047.87    799.08 o 
   1  -1   6   118257.11   108281.01   2281.63 o 
   2  -1   6     8128.55     5899.94    132.69 o 
   3  -1   6      263.32      259.86      9.07 o 
   4  -1   6     6139.70     6504.08     86.49 o 
   5  -1   6     6670.55     6483.69     60.60 o 
   6  -1   6      572.78      600.79      9.46 o 
   7  -1   6    14466.69    14566.60    165.33 o 
   8  -1   6    18121.17    18032.02    134.97 o 
   9  -1   6     3169.84     3459.48     35.57 o 
  10  -1   6     1748.83     1750.84     20.30 o 
  11  -1   6     1519.69     1405.54     18.14 o 
  12  -1   6      632.93      682.70     13.77 o 
  13  -1   6       72.83       75.54      7.22 o 
  14  -1   6      798.31      829.89     18.89 o 
  15  -1   6      442.02      424.15     14.06 o 
  16  -1   6      699.64      679.14     23.28 o 
  17  -1   6      671.81      697.18     31.22 o 
  18  -1   6      234.11      201.78     24.77 o 
 -17   0   6       75.96       63.11     11.51 o 
 -16   0   6        9.10       16.23      7.61 o 
 -15   0   6     1784.07     1793.16     34.03 o 
 -14   0   6        0.39        1.31      6.96 o 
 -13   0   6     1992.44     1903.13     33.11 o 
 -12   0   6      433.08      426.64     14.22 o 
 -11   0   6     3497.92     3692.19     49.15 o 
 -10   0   6      905.04      866.30     17.61 o 
  -9   0   6       30.84       45.90      4.92 o 
  -8   0   6      993.41     1108.94     15.83 o 
  -7   0   6      116.19      185.63     14.58 o 
  -6   0   6       82.44       92.52      6.52 o 
  -5   0   6     9521.02     9069.56    141.55 o 
  -4   0   6     1470.73     1448.17     30.40 o 
  -3   0   6     3171.40     2827.87     72.26 o 
  -2   0   6      166.58      349.80     10.93 o 
  -1   0   6      517.60      872.86     14.45 o 
   0   0   6    53302.26    54079.09    806.37 o 
   1   0   6      528.38      868.95     27.31 o 
   3   0   6     2995.58     2589.18     55.00 o 
   4   0   6     6374.62     5992.23     61.70 o 
   5   0   6     2396.06     1824.00     22.87 o 
   6   0   6        6.68       19.26      7.94 o 
   7   0   6     1292.10     1293.44     18.92 o 
   8   0   6    11936.47    12284.38     93.02 o 
   9   0   6      367.28      271.16     11.11 o 
  10   0   6    14010.51    13806.73    140.45 o 
  11   0   6       32.24       49.25      4.65 o 
  12   0   6     1634.25     1592.30     21.97 o 
  13   0   6       86.06       66.22      6.87 o 
  14   0   6      207.98      192.08     10.28 o 
  15   0   6     2028.98     1960.77     30.94 o 
  16   0   6      836.41      904.95     20.64 o 
  17   0   6       11.02       14.00     10.78 o 
  18   0   6     2878.08     2912.53     89.15 o 
 -17   1   6     1927.91     1949.11     43.34 o 
 -16   1   6        0.15       -5.30      7.00 o 
 -15   1   6      232.21      187.85     12.40 o 
 -14   1   6       73.36       65.81      9.14 o 
 -13   1   6     2169.78     2151.32     44.35 o 
 -12   1   6     5327.41     5265.28     67.00 o 
 -11   1   6     3374.93     3328.89     45.97 o 
 -10   1   6      652.39      570.69     18.83 o 
  -9   1   6      565.86      546.75     13.34 o 
  -8   1   6     6453.71     6276.45     71.15 o 
  -7   1   6      948.21     1115.42     14.46 o 
  -6   1   6     1298.71     1293.78     34.87 o 
  -5   1   6     4916.06     5183.61     70.46 o 
  -4   1   6     1968.06     2337.99     46.04 o 
  -3   1   6    37877.60    34818.04    408.32 o 
  -2   1   6     1586.43     1642.49     25.12 o 
  -1   1   6      406.61      151.58      6.86 o 
   0   1   6    18776.65    19503.38    283.00 o 
   1   1   6     1205.47     1377.30     39.05 o 
   2   1   6    11708.07    12363.75    266.25 o 
   3   1   6    21094.17    13301.72    251.58 o 
   4   1   6     2920.70     2771.39     34.36 o 
   5   1   6    15370.08    14810.26    164.85 o 
   6   1   6     2214.75     1495.15     27.39 o 
   7   1   6     3163.69     3215.57     30.99 o 
   8   1   6     7801.50     7838.82     62.16 o 
   9   1   6       74.34       81.00      4.95 o 
  10   1   6    11286.52    11624.04     98.69 o 
  11   1   6      704.59      718.83     13.09 o 
  12   1   6      328.83      301.38     10.28 o 
  13   1   6     2883.42     2726.60     40.38 o 
  14   1   6       79.60       35.54      8.01 o 
  15   1   6       67.76       47.44      6.75 o 
  16   1   6     1143.88     1179.69     23.47 o 
  17   1   6      708.75      675.77     23.81 o 
  18   1   6     3667.87     3828.54     83.35 o 
 -16   2   6      225.96      222.01     14.80 o 
 -15   2   6      900.90      870.20     23.65 o 
 -14   2   6      449.14      486.51     17.05 o 
 -13   2   6      386.24      378.19     14.76 o 
 -12   2   6     6694.81     6890.90    136.85 o 
 -11   2   6      150.54      151.96     10.40 o 
 -10   2   6     1845.67     1797.77     29.11 o 
  -9   2   6     1042.69      998.25     23.46 o 
  -8   2   6      122.60       88.43      6.20 o 
  -7   2   6      274.80      241.31      8.05 o 
  -6   2   6       38.05       82.80      3.98 o 
  -5   2   6      326.37      455.12      6.94 o 
  -4   2   6    37917.09    36181.47    425.97 o 
  -3   2   6     2964.84     3681.98     50.97 o 
  -2   2   6     8102.84     8690.60    133.08 o 
  -1   2   6       92.49       45.57      5.16 o 
   0   2   6     3565.66     2503.08     42.48 o 
   1   2   6     1054.59      611.26     92.96 o 
   4   2   6     8004.47     9360.51    127.74 o 
   5   2   6     2778.82     2445.94     33.45 o 
   6   2   6    54952.74    54690.14    674.88 o 
   7   2   6       64.32       43.08      3.81 o 
   8   2   6      470.76      478.55      9.64 o 
   9   2   6      917.40      735.54     12.07 o 
  10   2   6     1724.20     1890.60     22.69 o 
  11   2   6     1121.14     1241.21     17.76 o 
  12   2   6     1279.07     1297.39     20.78 o 
  13   2   6       51.48       63.37      7.64 o 
  14   2   6     8193.79     8307.62     96.49 o 
  15   2   6       74.24       56.08      7.69 o 
  16   2   6        0.39       -1.67      6.05 o 
  17   2   6     1092.49     1065.75     23.15 o 
  18   2   6     2297.40     2283.09     47.08 o 
 -16   3   6     1086.64     1153.03     33.38 o 
 -15   3   6     4560.55     4437.34     64.43 o 
 -14   3   6        9.70       -6.43      5.80 o 
 -13   3   6        4.52        4.91      6.10 o 
 -12   3   6     1414.46     1429.11     28.01 o 
 -11   3   6      801.75      763.57     18.93 o 
 -10   3   6     1058.77     1079.53     21.77 o 
  -9   3   6     3096.18     3193.58     43.43 o 
  -8   3   6     3498.81     3518.35     45.42 o 
  -7   3   6     1201.86     1429.97     22.67 o 
  -6   3   6        3.05       30.39      3.78 o 
  -5   3   6      123.60       65.61      3.97 o 
  -4   3   6    10811.97    10514.57    117.05 o 
  -3   3   6      104.18      147.24      3.77 o 
  -2   3   6     5102.62     5288.09     60.84 o 
   1   3   6      380.47       68.40      8.03 o 
   2   3   6     4249.68     3364.53     73.22 o 
   3   3   6     5285.10     6005.53     72.87 o 
   4   3   6    16644.42    17441.91    150.99 o 
   5   3   6       61.18      237.55      8.74 o 
   6   3   6     6951.43     8298.42    134.79 o 
   7   3   6      471.62      472.57     11.71 o 
   8   3   6      174.79      274.05      6.93 o 
   9   3   6      142.29      150.41      6.06 o 
  10   3   6      972.65     1006.49     15.12 o 
  11   3   6       73.73       65.80      5.05 o 
  12   3   6       30.45       48.96      8.16 o 
  13   3   6      207.21      166.22     10.28 o 
  14   3   6     5847.99     6090.42     92.53 o 
  15   3   6      168.13      171.22     11.21 o 
  16   3   6      454.10      477.96     16.58 o 
  17   3   6      372.51      418.90     16.72 o 
  18   3   6       25.78      -11.89      6.82 o 
  19   3   6      451.17      428.27     27.31 o 
 -16   4   6     3805.60     3776.22     66.61 o 
 -15   4   6     1382.42     1452.81     32.19 o 
 -14   4   6      292.84      322.14     15.61 o 
 -13   4   6        2.96       -0.23      5.80 o 
 -12   4   6     1510.30     1379.46     27.94 o 
 -11   4   6        0.80       -1.70      5.02 o 
 -10   4   6       85.82      124.83      8.74 o 
  -9   4   6     1246.92     1291.26     25.63 o 
  -8   4   6    17401.14    17806.48    186.03 o 
  -7   4   6     1525.56     1557.98     17.47 o 
  -6   4   6     3687.25     3431.13     34.60 o 
  -5   4   6     1454.18     1296.44     16.98 o 
  -4   4   6    21463.54    20960.14    205.48 o 
  -3   4   6     3782.52     4055.52     49.70 o 
  -2   4   6     4543.53     4041.61     61.00 o 
  -1   4   6    12999.94    12916.97    212.79 o 
   0   4   6    12014.54    12849.12    134.32 o 
   1   4   6        1.38       23.65      2.58 o 
   2   4   6     8517.53    10001.52     90.15 o 
   3   4   6    10253.06     8764.94     89.72 o 
   4   4   6      833.73      540.85     12.55 o 
   5   4   6    22265.53    22219.43    192.05 o 
   6   4   6    12794.62    12106.72    153.44 o 
   7   4   6     1410.94     1350.17     17.85 o 
   8   4   6        9.03       49.38     14.04 o 
   9   4   6     1828.36     1616.97     19.64 o 
  10   4   6     2887.40     2851.82     30.35 o 
  11   4   6     3927.95     3791.77     38.46 o 
  12   4   6       56.33       32.56      4.78 o 
  13   4   6     2045.29     2059.75     33.43 o 
  14   4   6     5288.72     5191.11     96.70 o 
  15   4   6      862.75      846.10     23.87 o 
  16   4   6     1387.68     1403.80     28.54 o 
  17   4   6      318.51      272.61     14.08 o 
  18   4   6       93.85       64.83      9.84 o 
  19   4   6       16.16      -10.74     10.15 o 
 -15   5   6        0.47        7.08      8.43 o 
 -14   5   6      221.62      203.43     13.73 o 
 -13   5   6     2473.12     2358.02     40.74 o 
 -12   5   6      152.20      172.06     11.61 o 
 -11   5   6      220.41      174.40     11.14 o 
 -10   5   6        7.43       16.58      5.39 o 
  -9   5   6      321.64      296.84      8.50 o 
  -8   5   6    11847.83    11686.57    111.41 o 
  -7   5   6      239.82      219.55      9.52 o 
  -6   5   6     4451.22     4000.05    189.39 o 
  -5   5   6     1017.47     1001.96     19.47 o 
  -4   5   6     1595.00     1830.87     24.49 o 
  -3   5   6     1598.06     1295.87     18.66 o 
  -2   5   6      133.01      244.07      6.75 o 
  -1   5   6      399.16      478.38     31.62 o 
   0   5   6    25815.53    24935.40    223.27 o 
   1   5   6     3649.14     3182.01     30.56 o 
   2   5   6    44396.42    47225.39    547.29 o 
   3   5   6      413.12      854.04     11.80 o 
   4   5   6        3.37       32.06      2.97 o 
   5   5   6     3057.19     3305.00     37.59 o 
   6   5   6      571.51      810.68     12.39 o 
   7   5   6     3713.53     3733.46     44.19 o 
   8   5   6     4130.45     4274.19     44.39 o 
   9   5   6     4585.03     4569.65     66.62 o 
  10   5   6    12852.66    13307.99    111.36 o 
  11   5   6       31.94       71.11      5.25 o 
  12   5   6     1090.97     1179.88     21.64 o 
  13   5   6     2586.56     2685.18     39.58 o 
  14   5   6      425.58      405.56     16.90 o 
  15   5   6     1635.08     1670.53     30.74 o 
  16   5   6      344.47      348.81     15.01 o 
  17   5   6      613.84      614.99     19.50 o 
  18   5   6      622.89      681.61     21.14 o 
  19   5   6      287.31      306.94     16.32 o 
 -15   6   6        0.22       -5.54     18.07 o 
 -14   6   6       90.63       56.63     11.19 o 
 -13   6   6     1167.06     1236.13     28.66 o 
 -12   6   6     1618.15     1748.80     38.81 o 
 -11   6   6     2249.84     2225.57     37.65 o 
 -10   6   6     4738.00     4633.43     51.96 o 
  -9   6   6      292.05      297.78      9.36 o 
  -8   6   6      957.59      903.68     16.14 o 
  -7   6   6       13.97       22.38      5.49 o 
  -6   6   6     3063.04     3212.39     40.46 o 
  -5   6   6        6.05       -3.29      1.65 o 
  -4   6   6     2643.13     1814.24     45.68 o 
  -3   6   6      280.13      341.83     30.26 o 
  -2   6   6    10673.32    11302.40    186.11 o 
  -1   6   6     4718.06     4429.80     44.05 o 
   0   6   6     3282.66     2645.32     23.04 o 
   1   6   6     3084.20     3290.11     34.58 o 
   2   6   6    28288.51    27577.34    246.05 o 
   3   6   6       19.06       75.05      3.96 o 
   4   6   6      112.58       80.08      3.53 o 
   5   6   6       22.59       75.93      3.76 o 
   6   6   6      759.70      707.04      9.98 o 
   7   6   6      283.92      357.54     11.21 o 
   8   6   6     1009.67      941.78     15.10 o 
   9   6   6     7815.98     7270.43    116.04 o 
  10   6   6     6931.18     6994.80     69.60 o 
  11   6   6      110.60      128.67      6.39 o 
  12   6   6      535.66      575.37     13.41 o 
  13   6   6      764.14      788.65     18.84 o 
  14   6   6       44.41       20.20      6.51 o 
  15   6   6      167.05      185.79     11.54 o 
  16   6   6       75.15       78.16      8.94 o 
  17   6   6      403.08      417.67     16.71 o 
  18   6   6     2293.80     2182.88     38.98 o 
  19   6   6       86.79       54.70     12.99 o 
 -15   7   6      173.29      205.17     19.51 o 
 -14   7   6       34.86       19.06     10.67 o 
 -13   7   6      132.54      122.10     13.15 o 
 -12   7   6     4378.06     4282.16     70.08 o 
 -11   7   6      472.49      560.74     20.55 o 
 -10   7   6     1588.58     1610.28     28.38 o 
  -9   7   6       26.87       27.18      5.18 o 
  -8   7   6      238.12      217.60      9.50 o 
  -7   7   6      874.28      775.45     16.35 o 
  -6   7   6      314.06      350.42     16.58 o 
  -5   7   6     3134.08     2996.50     38.55 o 
  -4   7   6     1491.47     1165.54     87.72 o 
  -3   7   6     1560.72     1678.26     28.80 o 
  -2   7   6    31149.44    30276.56    301.72 o 
  -1   7   6      449.91      774.52     11.55 o 
   0   7   6     8566.16     8838.04     75.54 o 
   1   7   6     9451.52    10205.65     78.77 o 
   2   7   6     6187.57     5881.65     51.95 o 
   3   7   6    11507.50    11525.05    135.64 o 
   4   7   6     1849.02     1935.75     20.76 o 
   5   7   6       12.92       22.64      4.39 o 
   6   7   6    12649.11    13289.99    122.84 o 
   7   7   6      293.65      385.14      7.85 o 
   8   7   6      133.88      119.19      5.56 o 
   9   7   6     7762.99     7834.74     76.26 o 
  10   7   6     3055.92     3156.68     36.61 o 
  11   7   6     6561.60     6550.90     66.95 o 
  12   7   6       14.73       16.86      5.32 o 
  13   7   6       86.40       94.06      8.02 o 
  14   7   6      870.97      829.68     20.38 o 
  15   7   6      555.17      475.96     16.20 o 
  16   7   6      610.70      648.81     19.03 o 
  17   7   6     2817.48     2900.02     45.92 o 
  18   7   6     1288.13     1234.21     28.10 o 
  19   7   6     2590.89     2768.61     51.83 o 
 -14   8   6      389.51      417.19     24.63 o 
 -13   8   6     1688.20     1586.18     44.20 o 
 -12   8   6     3471.01     3529.87     50.55 o 
 -11   8   6      506.52      545.46     18.26 o 
 -10   8   6     2662.65     2549.13     39.93 o 
  -9   8   6       71.72       73.17      7.04 o 
  -8   8   6      152.89      222.79     11.24 o 
  -7   8   6       62.97       40.02      5.63 o 
  -6   8   6      165.24      128.71      7.67 o 
  -5   8   6     3372.58     3499.07     65.41 o 
  -4   8   6     3348.08     3119.24     47.37 o 
  -3   8   6      493.45      487.01     15.13 o 
  -2   8   6     8174.36     8357.04     78.30 o 
  -1   8   6      508.74      481.58      8.35 o 
   0   8   6      606.02      380.59      7.09 o 
   1   8   6      881.24      993.28     12.04 o 
   2   8   6      222.73      174.54      4.91 o 
   3   8   6      138.72      134.89      6.42 o 
   4   8   6       24.69       33.27      2.80 o 
   5   8   6     1748.34     1474.21     16.11 o 
   6   8   6    25560.81    25479.86    241.85 o 
   7   8   6     1649.23     1710.76     17.51 o 
   8   8   6      948.02      869.74     12.75 o 
   9   8   6      806.01      976.47     16.41 o 
  10   8   6        2.25       17.06      4.32 o 
  11   8   6     1415.51     1420.20     21.82 o 
  12   8   6     2197.07     2181.85     33.64 o 
  13   8   6       57.49       87.28     11.23 o 
  14   8   6     2683.26     2550.52     39.46 o 
  15   8   6     1698.20     1595.71     32.89 o 
  16   8   6      674.27      642.06     23.93 o 
  17   8   6     1258.89     1243.21     27.56 o 
  18   8   6       42.88       60.80      9.86 o 
  19   8   6     2522.47     2705.47     51.04 o 
 -14   9   6      939.29      947.89     35.70 o 
 -13   9   6      160.94      129.36     13.92 o 
 -12   9   6       95.68       89.09     11.28 o 
 -11   9   6     3932.41     4013.17     76.63 o 
 -10   9   6      405.16      407.04     14.81 o 
  -9   9   6      268.63      299.13     12.52 o 
  -8   9   6      958.04      911.78     19.93 o 
  -7   9   6     2320.13     2140.97     40.33 o 
  -6   9   6     7672.17     7932.26     89.86 o 
  -5   9   6     2243.17     2117.33     31.55 o 
  -4   9   6     1247.49     1303.42     22.52 o 
  -3   9   6     3356.97     3426.58     43.60 o 
  -2   9   6     2276.13     2371.39     27.42 o 
  -1   9   6     1798.45     1837.74     20.43 o 
   0   9   6       95.07      102.86      4.35 o 
   1   9   6     1226.06     1155.95     19.07 o 
   2   9   6     1761.46     1730.32     16.93 o 
   3   9   6      321.15      285.43      6.11 o 
   4   9   6     1656.22     1814.65     17.62 o 
   5   9   6     9128.58     9282.19     68.26 o 
   6   9   6     9487.29     9632.91     96.76 o 
   7   9   6     4278.25     4369.39     38.41 o 
   8   9   6     2578.08     2542.81     27.21 o 
   9   9   6      397.25      465.06     11.24 o 
  10   9   6      623.26      658.33     13.93 o 
  11   9   6      109.16      104.14      6.85 o 
  12   9   6       79.99       75.02      7.31 o 
  13   9   6     1450.36     1433.07     26.88 o 
  14   9   6     5758.68     6069.82     74.83 o 
  15   9   6     2679.14     2833.97     43.54 o 
  16   9   6      838.06      822.08     24.56 o 
  17   9   6      100.95       63.11     18.05 o 
  18   9   6       56.13       43.44      9.50 o 
  19   9   6      313.04      241.26     16.63 o 
 -13  10   6       63.64       30.81     11.86 o 
 -12  10   6      302.61      374.95     14.46 o 
 -11  10   6      460.42      468.50     16.25 o 
 -10  10   6      347.77      313.21     14.26 o 
  -9  10   6      306.52      291.41     28.37 o 
  -8  10   6     4012.17     3806.40     51.87 o 
  -7  10   6     3034.55     2933.77     42.40 o 
  -6  10   6     4076.53     3998.12     52.23 o 
  -5  10   6       32.64       38.34      8.49 o 
  -4  10   6      307.94      323.73     11.52 o 
  -3  10   6     4576.34     4387.39     45.87 o 
  -2  10   6        1.59       17.61      3.36 o 
  -1  10   6     2926.23     2801.88     28.84 o 
   0  10   6     1753.26     1572.57     16.44 o 
   1  10   6     1469.13     1480.79     17.09 o 
   2  10   6     9187.52     8953.34     66.64 o 
   3  10   6       63.71       76.75      3.80 o 
   4  10   6       35.74       50.91      4.64 o 
   5  10   6     4778.22     4903.04     39.34 o 
   6  10   6     1664.64     1833.97     20.01 o 
   7  10   6     6775.04     6746.71     52.27 o 
   8  10   6     1617.32     1570.47     19.71 o 
   9  10   6       41.50       71.27      6.93 o 
  10  10   6      272.48      254.55      9.39 o 
  11  10   6      943.85     1005.82     18.21 o 
  12  10   6     1123.61     1041.94     21.79 o 
  13  10   6     1760.25     1889.48     38.02 o 
  14  10   6      342.12      343.97     16.50 o 
  15  10   6     4411.91     4509.96     68.71 o 
  16  10   6      107.61       96.39     14.74 o 
  17  10   6     1916.93     2132.14     42.77 o 
  18  10   6      146.76      119.38     12.16 o 
  19  10   6      309.80      309.82     18.02 o 
 -12  11   6      251.69      183.95     12.09 o 
 -11  11   6       56.52       38.00      8.93 o 
 -10  11   6     2237.22     2395.10     39.65 o 
  -9  11   6      238.82      189.95     11.81 o 
  -8  11   6     3134.99     3190.88     72.17 o 
  -7  11   6     3824.82     3920.16     53.24 o 
  -6  11   6     3335.36     3178.91     45.21 o 
  -5  11   6     2932.05     2938.27     41.99 o 
  -4  11   6      355.05      335.40     12.32 o 
  -3  11   6     1173.20     1230.86     18.30 o 
  -2  11   6     1298.41     1302.51     19.18 o 
  -1  11   6     1751.06     1733.46     19.69 o 
   0  11   6       62.75       58.56      3.82 o 
   1  11   6    11799.31    11932.62     94.26 o 
   2  11   6    10087.52    10161.91     75.39 o 
   3  11   6      592.66      635.08     11.21 o 
   4  11   6     5699.86     5881.51     46.29 o 
   5  11   6     1092.61     1034.87     12.98 o 
   6  11   6      144.57      125.75      5.01 o 
   7  11   6      430.30      506.24      9.11 o 
   8  11   6      800.92      943.85     13.60 o 
   9  11   6      369.88      390.13     11.10 o 
  10  11   6     2636.26     2699.00     33.82 o 
  11  11   6     4402.89     4582.52     56.67 o 
  12  11   6      920.55      879.94     23.34 o 
  13  11   6       23.98       21.01      7.48 o 
  14  11   6     1165.29     1224.36     45.42 o 
  15  11   6     1827.48     1779.73     44.16 o 
  16  11   6      148.69      143.38     12.69 o 
  17  11   6      332.15      302.54     16.97 o 
  18  11   6      429.95      383.00     18.58 o 
 -12  12   6      505.62      561.46     25.42 o 
 -11  12   6       12.26       13.98      8.17 o 
 -10  12   6     4400.60     4385.83     61.92 o 
  -9  12   6       23.78       19.61      7.24 o 
  -8  12   6      105.67      134.10     10.38 o 
  -7  12   6     2567.11     2426.52     38.82 o 
  -6  12   6      176.68      176.39     11.02 o 
  -5  12   6     3709.50     3533.77     49.04 o 
  -4  12   6      710.83      634.21     17.17 o 
  -3  12   6       50.30       28.60      4.47 o 
  -2  12   6     2267.10     2377.71     29.93 o 
  -1  12   6      977.55     1062.71     14.87 o 
   0  12   6      662.48      699.86     10.73 o 
   1  12   6     3168.76     3333.21     41.86 o 
   2  12   6        0.96       36.40      4.60 o
[truncated: 686,702 more chars]
